# Supplementary material for: Transcriptional profiling of long non-coding RNAs and novel transcribed regions across a diverse panel of archived human cancers
Source: Genome Biol. 2012 Aug 28;13(8):R75. doi: 10.1186/gb-2012-13-8-r75 (PMC4053743; doi:10.1186/gb-2012-13-8-r75)
Supplement: Additional file 1 — Supplemental tables 1-7. Table S1 shows the sequencing statistics for the 3SEQ libraries. Table S2 shows the numbers of 3SEQ peaks overlapping lncRNAs and other annotation classes. Table S3 lists the 1,065 known lncRNAs. Table S4 lists the 1,071 novel intergenic peaks. Table S5 shows the number of peaks differentially expressed in each diagnostic class. Table S6 includes primer sequences used in qRT-PCR experiments. Table S7 includes primer sequences used for the northern blot probes. [file gb-2012-13-8-r75-S1.XLS]

## Sheet: Table_S1
Table S1. Sequence reads in the 3SEQ libraries
Diagnosis	Sample #	total reads	illumina filtered reads	uniquely mapped	confidently mapped	#reads in peaks
Breast carcinoma (Breast)	STT5463	19921421	13657574	3877651	2630710	1909652
	STT5474	24714218	18811311	8030867	5988985	5384894
	STT5477	16498465	14303386	4632400	3367847	3020020
	STT5572	26258438	18645172	8098910	5442201	4758468
	STT5575	21530612	16973021	7416295	5196871	4632616
	STT5581	38255030	30632063	12270211	8461299	7819043
Lung adenocarcinoma (Lung)	STT5554	40139168	30292356	10806869	7714639	6576499
	STT5555	48814762	33110811	15943209	12056646	10010164
	STT5556	18420431	11513937	3369339	2140696	1720257
Colon adenocarcinoma (Colon)	STT5557	18929104	12667054	4959614	3563559	3039514
	STT5558	26782636	19785924	7497119	5150583	3746578
	STT5559	24585169	18738522	6402971	4561187	3123012
Prostate adenocarcinoma (Prostate)	STT5560	24184757	18318684	7963222	5801288	4949363
	STT5561	23021513	18650019	7826454	5359893	4523200
	STT5562	23510390	19522856	8873769	6611477	5968088
Head and neck squamous cell carcinoma (HN SCC)	STT5535	19782438	15487386	3639652	2220957	1008097
	STT5542	22057741	15921647	5386830	3803352	3275494
	STT5544	23131729	17929601	5321440	3611574	2569937
	STT5545	22635632	17637224	5511985	3587099	2932602
	STT5546	22898265	17687201	5798284	3951149	3292207
Skin squamous cell carcinoma (Skin SCC)	STT5563	25850997	21546803	10456312	7897086	6989759
	STT5564	21511088	18286617	8994746	6697268	6128167
	STT5565	35725519	28656638	13445166	10376666	9575049
Lung squamous cell carcinoma (Lung SCC)	STT5547	22318454	17309595	6029119	4089275	3369988
	STT5548	21279962	16379082	3820964	2349491	1541924
Papillary urothelial carcinoma (PUC)	STT5549	20464986	15952954	5028537	3334823	2270567
	STT5550	19722499	14453772	5593016	3983646	3444933
Nasopharyngeal carcinoma (NPC)	STT5551	29317579	22592137	4185078	2299391	1224500
	STT5552	16364447	12793664	1577658	821755	600156
	STT5553	35409154	29230944	2332954	846873	279656
Endometrial stromal sarcoma (ESS)	STT5519	47083886	32022894	10394218	6963725	3923988
	STT5520 rep1	51479713	18494114	6109957	4195837	3618122
	STT5520 rep2	22964243	16927858	5241143	3583175	3052093
	STT5521	49741356	17295298	4903808	3206819	2829501
	STT5543	26597962	22525260	7612529	4624762	3265803
Ewing's sarcoma (EWS)	STT5522	51080968	29200277	10475335	7764903	5293167
	STT5523	54602844	18021601	6741093	4523249	3541094
	STT5598	28640386	24146719	7951053	4849630	3324318
	STT5600	23299917	20116142	7520136	4642225	3324588
Extraskeletal myxoid chondrosarcoma (EMC)	STT5525	20141674	15160299	4792065	3377603	3098265
	STT5526	21762886	14968313	4307421	2526519	2036725
	STT5527	19407525	14805484	2793033	1587930	1314087
	STT5592	27308949	22051850	8770684	5075835	4190583
Synovial sarcoma (SS)	STT3705	21850066	15696081	4363092	2787932	2078593
	STT5532	22987969	13831588	4739044	3222266	1668196
	STT5533	17562352	13892060	2985444	1752014	1032430
Myxoid liposarcoma (MLS)	STT5530	23370414	19137588	2865790	1236895	966080
	STT5531	18421691	14574603	3024245	1753415	1473936
	STT5590	25050840	21000764	7891855	4720676	3572756
	STT5591	25066794	21103429	8559358	5418919	4613228
	STT5595	22606396	14762979	4158304	2019006	1579389
	STT5596	20173575	15511465	5534143	3279459	2877756
Gastrointestinal stromal tumor (GIST)	STT111	41763159	19104048	4972156	3493583	2924734
	STT1823	37249262	14671085	2315390	1223097	1035403
	STT2145	13345031	11549540	2040969	1384663	1019782
	STT5593	24566370	20950349	9345413	6018648	5365715
	STT5594	25592843	21291392	8829188	5722601	4106385
	STT5597	28598211	24333242	10108703	7007781	6239241
	STT5599	21702859	18814048	7445627	4979701	3429303
Leiomyosarcoma (LMS)	STT516 rep1	22923759	14639672	3275305	2346322	2037181
	STT516 rep2	19054151	13875981	2811182	1780025	1543549
	STT1220	47853838	15794086	4528079	3006843	2500878
	STT5528	21439697	16777588	4384305	2942226	2672042
Dedifferentiated liposarcoma (DDLPS)	STT5534	24599989	17370014	4368355	2609717	2241313
	STT5517	22955406	16738141	5026583	3109795	2246230
	STT5518	19481990	15503261	3213626	1943907	1702414
Adult normal breast	STT5425	29281650	23335453	6458329	3956825	3054286
	STT5451	19452090	15390781	3626048	2676359	2390313
	STT5510	24501989	17738943	8122274	6191722	5433951
	STT5620	21506044	18493599	7896173	5542474	5006001
	STT5761	28158152	24250892	11325703	6071707	5289908
Adult normal lung	STT5601	31721078	24064949	9358603	6326053	5176410
	STT5603	30079812	25037709	9720785	7380578	6557610
	STT5697	37020785	30671833	14750565	11849265	10297447
	STT5698	37257608	30524094	16783923	13929828	11964800
	STT5699	53905761	39502338	20253104	16356738	14553182
Adult normal colon	STT5610	27853651	24070936	11948847	8779734	7916001
	STT5692	29757197	25300489	8453692	6359690	4551234
	STT5693	35731824	29455137	10826300	8058836	6539086
Adult normal kidney	STT5694	48555932	36048150	11397301	8145079	6149523
	STT5695	27294207	24181042	2326241	1249038	976470
	STT5696	28522475	24183970	2995403	1658588	1116256
Adult normal uterus	STT5609	22356938	19806069	7353107	5424305	4923470
Fetal normal lung	STT5588	31327544	23249736	8181166	5168026	2361285
	STT5686	39969425	31525415	13274939	9141061	6099027
	STT5687	36046834	30551321	14445585	10616086	8577931
	STT5688	25469923	22308181	6956796	5225683	4488744
Fetal normal bowel	STT5680	34750567	27434416	10835167	7146584	3545088
	STT5681	26133715	21303944	7725809	5309395	3778133
	STT5682	33216734	25861889	8475306	5449858	2092670
Fetal normal kidney	STT5683	24704522	20753084	6011807	3975022	2155812
	STT5684	36893864	30152968	13578816	9690489	5780112
	STT5685	37765759	29940144	11985020	8179491	4933949

## Sheet: Table_S2
Table S2. Overlap with lncRNAs and other annotations
coding	21934
Rinn_lncRNA	363
Hughes_lncRNA	14
Bartel_lncRNA	244
Gencode_lncRNA	444
ref_known_Gencode_nc	598
all_mrna	2234
other known transcripts	108
downstream (within 5kb)	1177
intron	7525
promoter (within 5kb)	336
novel intergenic (>5kb)	1071
Total peaks	36048

## Sheet: Table_S3
Table S3. Known lncRNAs
peak_number	hg18 peak coordinates	RefSeq_UCSC_gene_id	RefSeq_UCSC_gene_symbol	lncRNA gene symbol	SD > 0.25	Significant_differential_expression	Number of significant cancer classes	MEDIAN	MEAN	STDEV	Bartel_id	Hughes_id	Gencode_lnc_id	Rinn_id	number_bases_with_read_starts	total_read_counts_per_peak	peak_length_bp	reads/base(all_samples)	fold_enrichment(all_samples)
13	chr1:830738-831000_+				*	ESS_EWS	2	0.269306	0.354216	0.301733				linc-SAMD11-2,TCONS_00000796	132	820	262	3.12977	27.3104
63	chr1:1355402-1355544_+	BC041939		AL391244.1			0	0.132029	0.140326	0.143576			ENST00000366395.2		57	203	142	1.42958	12.4745
73	chr1:1527767-1528064_+	uc001agf.1				ESS	1	0.233654	0.256088	0.226011				linc-MIB2-1,TCONS_00000804	112	513	297	1.72727	15.0722
106	chr1:2347114-2347484_+	AK122591	PLCH2	RP4-740C4.4	*	Bladder_Prostate	2	0.183272	0.263825	0.270094			ENST00000420406.1	linc-PLCH2-1,TCONS_00000138	174	645	370	1.74324	15.2115
112	chr1:2486610-2486813_+	AK128532		RP3-395M20.8		NPC	1	0.242418	0.263207	0.180336			ENST00000416860.2		103	443	203	2.18227	19.0425
170	chr1:7352707-7352859_+	NM_015215		CAMTA1-IT1			0	0.180677	0.183832	0.141614			ENST00000427317.1		70	205	152	1.34868	11.7686
252	chr1:11830181-11830710_+	NM_001286		NPPA-AS1			0	0.592846	0.607114	0.230993			ENST00000446542.1 ENST00000400892.2		222	1677	529	3.17013	27.6626
434	chr1:22230123-22230286_+	NR_023919	HSPC157	LINC00339		NPC	1	0.307133	0.307301	0.13013	ENST00000416769 NR_023918		ENST00000416769.1 ENST00000404210.2		81	372	163	2.28221	19.9146
507	chr1:25789243-25789397_+	AF318353		RP11-70P17.1			0	0.324345	0.326243	0.1679			ENST00000412797.1	linc-MAN1C1-1,TCONS_00000169 linc-MAN1C1-1,TCONS_00000868	95	568	154	3.68831	32.1842
601	chr1:28706407-28706570_+	AK092726		SNHG3	*		0	0.807777	0.856667	0.517451			ENST00000437681.1		90	4692	163	28.7853	251.18
602	chr1:28708189-28708399_+	NR_002909	SNHG3	SNHG3			0	0.180474	0.16998	0.15525			ENST00000413987.1 ENST00000437681.1		103	293	210	1.39524	12.1749
603	chr1:28708615-28708722_+	NR_002909	SNHG3	SNHG3	*	NPC_GIST	2	0.799556	0.799322	0.320717			ENST00000413987.1 ENST00000437681.1		90	2770	107	25.8879	225.897
604	chr1:28709748-28709966_+	uc001bqd.2	SNHG3	SNHG3		NPC	1	0.187917	0.191309	0.148763			ENST00000413987.1		86	218	218	1	8.726
734	chr1:36167597-36167796_+	uc001bzm.1					0	0.371634	0.395334	0.153575	uc001bzm.1				92	616	199	3.09548	27.0111
791	chr1:39281062-39281282_+				*	MLS	1	0.524978	0.58842	0.280253				linc-MACF1-2,TCONS_00001989	125	1374	220	6.24545	54.4979
897	chr1:45055562-45055657_+	AF086150					0	0.214669	0.21885	0.167072				linc-UROD-1,TCONS_00002016	56	258	95	2.71579	23.698
936	chr1:46683725-46683936_+			RP5-1109J22.1	*		0	0.355557	0.376518	0.257595			ENST00000429784.1		130	742	211	3.51659	30.6858
948	chr1:47418315-47418571_+			RP1-18D14.4			0	0.396075	0.386176	0.213955			ENST00000429328.1 ENST00000429328.2	linc-CMPK1-3,TCONS_00000929 linc-CMPK1-3,TCONS_00000193	134	926	256	3.61719	31.5636
1000	chr1:53356655-53356825_+	uc001cva.1		RP11-334A14.8			0	0	0.107175	0.171456			ENST00000439621.1		69	209	170	1.22941	10.7279
1343	chr1:101325181-101325387_+	uc001dua.2		RP11-421L21.3			0	0.22654	0.237636	0.140758	uc001duc.2		ENST00000421013.1 ENST00000446527.1 ENST00000449473.1 ENST00000451213.1		67	266	206	1.29126	11.2676
1399	chr1:110389379-110389479_+	NM_033088					0	0.40883	0.467031	0.208225	ENST00000498063				65	864	100	8.64	75.3927
1402	chr1:110406478-110406671_+	AK125054		RP4-773N10.4		Bladder	1	0.453864	0.45595	0.193009			ENST00000554749.1		104	917	193	4.7513	41.4598
1444	chr1:113390967-113391178_+	AK125210		RP11-389O22.1			0	0.188148	0.219199	0.175429	ENST00000413231 ENST00000451149		ENST00000413231.1 ENST00000451149.1		61	216	211	1.0237	8.93278
1447	chr1:113476219-113476380_+	AK125443					0	0.433707	0.421537	0.15856				linc-MAGI3-1,TCONS_00001109	80	709	161	4.40373	38.4269
1632	chr1:150030487-150030740_+	uc001eze.2		RP11-98D18.9			0	0.234906	0.256263	0.19364			ENST00000533481.1		120	471	253	1.86166	16.2449
1640	chr1:150604541-150604744_+	uc001ezv.2		RP1-14N1.2			0	0.189008	0.207522	0.17301			ENST00000392688.2 ENST00000445097.1		87	241	203	1.18719	10.3594
1762	chr1:153436735-153437045_+	BC036919		RP11-263K19.4			0	0.264316	0.276083	0.167283			ENST00000447623.1 ENST00000436772.1		121	402	310	1.29677	11.3157
1763	chr1:153441655-153441877_+	BC036919		RP11-263K19.4			0	0.246428	0.272096	0.181904			ENST00000453136.1 ENST00000422665.1 ENST00000430312.1		105	451	222	2.03153	17.7272
1974	chr1:165866326-165866568_+	NM_052862		RP3-455J7.4	*	NPC	1	0.865819	1.10056	0.670248			ENST00000451992.1		191	4927	242	20.3595	177.657
2102	chr1:179135577-179135733_+						0	0.184827	0.173709	0.13568				linc-KIAA1614-2,TCONS_00001212	72	209	156	1.33974	11.6906
2208	chr1:199202168-199202341_+	uc001gvp.1		C1orf81	*	Bladder	1	0	0.132913	0.256285	ENST00000435735				91	361	173	2.08671	18.2086
2240	chr1:200135461-200135704_+	AK127212		RP11-307B6.3	*		0	0.621217	0.640272	0.36004			ENST00000414927.1 ENST00000458139.1		160	2099	243	8.63786	75.374
2251	chr1:200413822-200413990_+	NR_002930		PTPRVP			0	0.196937	0.201589	0.182303			ENST00000490225.1		81	273	168	1.625	14.1798
2253	chr1:200425106-200425161_+	NR_002930	PTPRVP	PTPRVP		ESS	1	0.16907	0.226181	0.228486	NR_002930		ENST00000490575.1		40	366	55	6.65455	58.0676
2261	chr1:200840734-200840863_+			RP11-569A11.1			0	0.184003	0.173334	0.166948			ENST00000428573.1		49	208	129	1.6124	14.0698
2264	chr1:201047119-201047641_+	AK125746		RP11-480I12.3			0	0.401143	0.375524	0.188332		NEW02772	ENST00000417262.1 ENST00000425295.1 ENST00000553157.1	linc-TMEM183B-1,TCONS_00002217 linc-TMEM183B-1,TCONS_00000371	212	789	522	1.51149	13.1893
2363	chr1:207671632-207671786_+	AK091113		CTA-55I10.1		Skin	1	0	0.148252	0.23422			ENST00000433108.1 ENST00000429156.1 ENST00000431096.1 ENST00000451937.1 ENST00000458250.1 ENST00000440276.1		77	394	154	2.55844	22.325
2389	chr1:209672282-209672492_+	NR_026761	C1orf97	LINC00467		Bladder	1	0.215261	0.21809	0.162973			ENST00000423222.1		100	314	210	1.49524	13.0475
2437	chr1:217685223-217685432_+						0	0.24898	0.260197	0.168724				linc-IARS2-2,TCONS_00001281	89	327	209	1.56459	13.6526
2439	chr1:217797487-217797687_+			RP11-95P13.2	*	MLS	1	0	0.112817	0.36552	ENST00000458443		ENST00000458443.1		92	362	200	1.81	15.7941
2462	chr1:221077076-221077305_+			RP11-452F19.3			0	0.490522	0.517302	0.199794	ENST00000450784 ENST00000426045 ENST00000457955 ENST00000444858 ENST00000435378 ENST00000441676 ENST00000457636 ENST00000420335 ENST00000442171 ENST00000434872		ENST00000450784.1 ENST00000426045.1 ENST00000457955.1 ENST00000444858.1 ENST00000435378.1 ENST00000441676.1 ENST00000457636.1 ENST00000420335.1 ENST00000442171.1 ENST00000434872.1		131	1388	229	6.06114	52.8895
2482	chr1:222481671-222481918_+	BC039513		RP11-365O16.6			0	0.218854	0.204979	0.133135			ENST00000420350.1		111	290	247	1.17409	10.2451
2483	chr1:222482124-222482311_+	BC039513		RP11-365O16.6	*	LMS	1	0.31232	0.335324	0.312104			ENST00000420350.1		107	704	187	3.76471	32.8508
2684	chr1:245022020-245022318_+	uc001ibs.1	LOC149134	RP11-439E19.3		Bladder	1	0.24268	0.267174	0.211932			ENST00000421003.1 ENST00000426089.1 ENST00000419361.1	linc-VN1R5-3,TCONS_00000432 linc-VN1R5-3,TCONS_00001352 linc-VN1R5-3,TCONS_00002270 linc-VN1R5-3,TCONS_00001354 linc-VN1R5-3,TCONS_00001355 linc-VN1R5-3,TCONS_00000072	132	442	298	1.48322	12.9426
2709	chr2:3502403-3502627_+	CU674725		AC142528.1			0	0.298325	0.314491	0.151923			ENST00000450917.1		120	419	224	1.87054	16.3223
2710	chr2:3586912-3586991_+	uc002qxu.1		AC108488.3			0	0.302384	0.301461	0.17275			ENST00000438436.1 ENST00000426725.1	linc-RPS7-1,TCONS_00002684 linc-RPS7-1,TCONS_00004677 linc-RPS7-1,TCONS_00003550 linc-RPS7-1,TCONS_00004674 linc-RPS7-1,TCONS_00004676 linc-RPS7-1,TCONS_00002800 linc-RPS7-1,TCONS_00004675 linc-RPS7-1,TCONS_00004673	42	499	79	6.31646	55.1174
2728	chr2:7788061-7788281_+			AC092580.4	*	NPC	1	0.453542	0.503628	0.361621		NEW16347	ENST00000417930.1	linc-ID2-3,TCONS_00002811	131	1576	220	7.16364	62.5099
2760	chr2:10508038-10508291_+	BC111372		RP11-320M2.1			0	0.261382	0.268921	0.164685			ENST00000553181.1 ENST00000547349.1	linc-ATP6V1C2-4,TCONS_00003569 linc-ATP6V1C2-4,TCONS_00003570	97	386	253	1.52569	13.3132
2847	chr2:25048966-25049175_+	AK130860		DNAJC27-AS1	*	Prostate	1	0.425234	0.454875	0.278491			ENST00000421904.1 ENST00000422449.1 ENST00000421842.1	linc-EFR3B-1,TCONS_00002858 linc-EFR3B-1,TCONS_00002859	132	1330	209	6.36364	55.5291
2848	chr2:25111860-25112237_+	uc002rfv.2		DNAJC27-AS1			0	0.170466	0.187921	0.172671			ENST00000451291.1 ENST00000434897.1 ENST00000428614.1	linc-EFR3B-1,TCONS_00003604 linc-EFR3B-1,TCONS_00002857 linc-EFR3B-1,TCONS_00004718 linc-EFR3B-1,TCONS_00002640	122	257	377	0.681698	5.9485
2917	chr2:27833798-27833983_+					NPC	1	0.137457	0.171602	0.177697				linc-MRPL33-1,TCONS_00003617	58	244	185	1.31892	11.5089
2976	chr2:32390036-32390293_+						0	0.344952	0.357772	0.199743				linc-BIRC6-1,TCONS_00004743	121	594	257	2.31128	20.1683
3068	chr2:45249347-45249522_+			AC009236.2	*	GIST	1	0.125328	0.220154	0.340903			ENST00000442821.1	linc-PRKCE-3,TCONS_00002885	92	622	175	3.55429	31.0147
3134	chr2:54051743-54051957_+			AC008280.5		GIST	1	0.786429	0.791551	0.248235			ENST00000458030.3 ENST00000422521.2		146	3031	214	14.1636	123.591
3310	chr2:73193990-73194247_+	AK056397					0	0.484366	0.496875	0.241445		NEW16948			140	1179	257	4.58755	40.031
3453	chr2:88887180-88887214_+	NR_015424	FLJ40330	ANKRD36BP2	*	NPC	1	0.0993329	0.172061	0.254718	NR_015424		ENST00000393525.3 ENST00000393515.3 ENST00000454490.1		27	315	34	9.26471	80.8439
3479	chr2:96271743-96272063_+	AK057419	LOC285033	AC012307.3		NPC	1	0.879599	0.910694	0.225267			ENST00000446816.1 ENST00000432267.2		179	3189	320	9.96562	86.9601
3617	chr2:110099672-110099825_+	uc010fjr.1		AC013271.3			0	0.544667	0.564557	0.204742			ENST00000454928.1		70	1336	153	8.73203	76.1957
3665	chr2:113739517-113739633_+	NR_015377	LOC654433	AC016683.6	*	EWS	1	0	0.192633	0.30663			ENST00000451179.1 ENST00000422956.1 ENST00000333145.5 ENST00000445745.1 ENST00000436293.2 ENST00000510859.1 ENST00000556070.1		72	532	116	4.58621	40.0193
3666	chr2:113740725-113741046_+	NR_015377	LOC654433	AC016683.6			0	0.289691	0.297272	0.248692			ENST00000422956.1 ENST00000333145.5 ENST00000445745.1 ENST00000436293.2 ENST00000510859.1		105	503	321	1.56698	13.6735
3724	chr2:122124080-122124245_+	uc002tnh.2		AC018737.1			0	0.390993	0.376613	0.158746			ENST00000419902.1 ENST00000439321.1 ENST00000447668.1	linc-TSN-1,TCONS_00002720 linc-TSN-1,TCONS_00002719	90	605	165	3.66667	31.9953
3739	chr2:127874393-127874530_+	BX538202		AC068282.3			0	0.155287	0.161109	0.153628	ENST00000433673		ENST00000433673.1		58	224	137	1.63504	14.2673
3825	chr2:139048152-139048336_+	AK094583		AC092620.2		NPC	1	0.235505	0.241668	0.164564			ENST00000458007.1		79	259	184	1.40761	12.2828
3979	chr2:171342656-171342845_+			AC007405.6			0	0.171227	0.175607	0.158856			ENST00000426475.1	linc-GAD1-1,TCONS_00003934 linc-GAD1-1,TCONS_00003047 linc-GAD1-1,TCONS_00003932	81	261	189	1.38095	12.0502
4058	chr2:177210871-177211150_+	uc002ula.1		AC017048.4	*		0	0.37073	0.42841	0.256721			ENST00000443670.1	linc-HNRNPA3-4,TCONS_00003057	148	886	279	3.17563	27.7105
4069	chr2:177838348-177838567_+			AC079305.10			0	0.206656	0.184673	0.119888			ENST00000428541.1		83	216	219	0.986301	8.60647
4081	chr2:179193030-179193169_+	AK093733		AC009948.3			0	0.248335	0.264115	0.185037			ENST00000456053.1		74	348	139	2.5036	21.8464
4147	chr2:191107901-191108086_+			AC093388.3			0	0.444958	0.486489	0.216755			ENST00000457407.1		114	1034	185	5.58919	48.7713
4162	chr2:193349705-193349890_+	NR_002769	PCGEM1	PCGEM1		Prostate	1	0	0.0436315	0.212514	NR_002769		ENST00000454040.1		85	302	185	1.63243	14.2446
4167	chr2:196837031-196837148_+	uc002utn.1		AC020571.3		Prostate	1	0	0.109551	0.163049			ENST00000433933.1		67	201	117	1.71795	14.9908
4335	chr2:216793003-216793100_+	AK125369			*	HN	1	0.515565	0.527706	0.260831				linc-SMARCAL1-2,TCONS_00004015	62	1472	97	15.1753	132.419
4361	chr2:218566501-218566652_+						0	0.229366	0.245126	0.223724				linc-RUFY4-1,TCONS_00004027	75	406	151	2.68874	23.462
4426	chr2:220071000-220071253_+	NM_005876			*	LMS	1	0.522402	0.590504	0.357794		NEW18595			160	1541	253	6.09091	53.1493
4462	chr2:227383804-227383980_+	AK127274					0	0.181591	0.180231	0.165313		NEW18633			55	227	176	1.28977	11.2546
4508	chr2:231967682-231967922_+	BC014149		AC017104.6	*	ESS	1	0.61615	0.651975	0.264873			ENST00000415129.1 ENST00000418050.1 ENST00000454416.1		162	1836	240	7.65	66.7539
4621	chr2:239496916-239497158_+				*	ESS_MLS	2	0.314432	0.481035	0.53429	ENST00000445531				183	1855	242	7.66529	66.8873
4701	chr2:242562597-242562741_+	uc002wcs.1		AC093642.3 AC131097.3			0	0.188789	0.198145	0.191179	uc002wcs.1		ENST00000429456.1 ENST00000416204.1 ENST00000426962.1		67	319	144	2.21528	19.3305
4702	chr2:242567851-242568079_+	uc002wcs.1		AC093642.3		MLS	1	0.162452	0.218022	0.22156	uc002wcs.1		ENST00000429456.1		97	377	228	1.65351	14.4285
4744	chr3:8590372-8590549_+	NR_024065	LOH3CR2A	LINC00312		NPC	1	0.230814	0.235783	0.180769	NR_024065		ENST00000442796.1		67	262	177	1.48023	12.9165
4785	chr3:10023525-10023656_+	BC022834		AC034193.5	*		0	0.929929	0.980996	0.423662			ENST00000430621.1		107	3634	131	27.7405	242.063
4797	chr3:10309212-10309469_+	NR_024145	GHRLOS	GHRLOS			0	0.230567	0.215351	0.128424			ENST00000439539.1		89	236	257	0.918288	8.01298
4847	chr3:14161370-14161587_+	U16120		AC093495.4			0	0.231865	0.215755	0.11143			ENST00000428681.1 ENST00000420253.1		81	207	217	0.953917	8.32388
4867	chr3:15280805-15281001_+	uc003bzo.1		AC087590.3		NPC	1	0.41219	0.446542	0.205974			ENST00000420195.1		112	843	196	4.30102	37.5307
5124	chr3:47260317-47260517_+	NR_033373	FLJ39534	RP11-447D11.2			0	0.205053	0.205296	0.135183			ENST00000429315.2		64	211	200	1.055	9.20593
5226	chr3:50275521-50275649_+	uc003cys.1		U73166.2			0	0.232733	0.219174	0.172696	uc003cys.1		ENST00000439898.1 ENST00000426302.1		61	279	128	2.17969	19.02
5471	chr3:97818999-97819034_+						0	0.201614	0.201895	0.162439				linc-EPHA6-1,TCONS_00006916 linc-EPHA6-1,TCONS_00006915	33	403	35	11.5143	100.474
5606	chr3:121301780-121301950_+	uc003edp.2					0	0.240941	0.255634	0.152615				linc-NDUFB4-5,TCONS_00006174 linc-NDUFB4-5,TCONS_00006171	72	328	170	1.92941	16.8361
5655	chr3:124832095-124832334_+	uc003egk.2		MYLK-AS1			0	0.394449	0.434112	0.197193			ENST00000485162.1 ENST00000470449.1		123	1049	239	4.38912	38.2995
5674	chr3:127305095-127305214_+	BC107041		ALDH1L1-AS1		EWS	1	0	0.143312	0.228226			ENST00000512384.1		67	278	119	2.33613	20.3851
5675	chr3:127411372-127411673_+	uc003eiq.2		ALDH1L1-AS2	*	EWS	1	0	0.104152	0.252397	uc003eir.2		ENST00000500232.2 ENST00000500525.1		95	301	301	1	8.726
5676	chr3:127492801-127493024_+			RP11-71E19.1		EWS	1	0.104652	0.177183	0.240855			ENST00000511512.1	linc-CCDC37-3,TCONS_00006201 linc-CCDC37-3,TCONS_00006202 linc-CCDC37-3,TCONS_00005580	86	378	223	1.69507	14.7912
5702	chr3:129698266-129698514_+	uc003ekp.1		RP11-475N22.4			0	0.18668	0.221522	0.209698			ENST00000464242.1		126	436	248	1.75806	15.3409
5708	chr3:129711822-129712098_+	NR_026954	LOC90246	LOC90246		Bladder	1	0.047154	0.149767	0.229821	NR_026954				89	292	276	1.05797	9.23186
5735	chr3:130519636-130519820_+	NR_026991	C3orf47	H1FX-AS1			0	0.424903	0.415276	0.236932			ENST00000511998.1 ENST00000383461.2 ENST00000537780.1 ENST00000502789.2		89	865	184	4.70109	41.0217
5736	chr3:130520017-130520077_+	NR_026991	C3orf47	H1FX-AS1			0	0.223323	0.222773	0.157612			ENST00000383461.2 ENST00000537780.1 ENST00000502789.2		33	263	60	4.38333	38.249
5737	chr3:130525871-130525950_+	NR_026991	C3orf47	H1FX-AS1			0	0.233681	0.244668	0.148762			ENST00000433902.2 ENST00000383461.2 ENST00000502789.2		40	283	79	3.58228	31.259
5876	chr3:150488091-150488285_+				*	Breast	1	0	0.241959	0.842683				linc-TM4SF4-2,TCONS_00006263	131	4540	194	23.4021	204.206
5887	chr3:151666700-151666882_+	AK123861					0	0.265494	0.274441	0.153655				linc-EIF2A-1,TCONS_00006268	75	382	182	2.0989	18.315
5894	chr3:151920411-151920560_+			RP11-103G8.2		SS	1	0.46851	0.498729	0.207321			ENST00000471093.1 ENST00000475393.1 ENST00000463755.1		99	1045	149	7.01342	61.1992
5901	chr3:154041769-154041894_+	AK026659		RP11-38P22.2	*	GIST	1	0.283701	0.322193	0.264767			ENST00000460407.1		92	630	125	5.04	43.9791
5944	chr3:161769709-161769852_+	uc003fdp.1		KRT8P12	*		0	0.843821	0.891509	0.290195	uc003fdp.1		ENST00000472924.1		114	3202	143	22.3916	195.389
6119	chr3:187181129-187181297_+	BX640843		RP11-443P15.2		HN	1	0	0.102124	0.200532			ENST00000423298.1		86	208	168	1.2381	10.8036
6204	chr3:196921387-196921506_+	uc003fux.1					0	0.43789	0.452351	0.235214				linc-MUC20-1,TCONS_00006380	67	897	119	7.53782	65.775
6205	chr3:196924135-196924402_+	uc003fux.1		AC069513.3		MLS	1	0.440547	0.453662	0.232749	uc003fux.1		ENST00000431767.1 ENST00000420851.1 ENST00000451228.1 ENST00000438608.1 ENST00000445707.1 ENST00000420459.1 ENST00000424730.1 ENST00000417704.1 ENST00000432601.1	linc-MUC20-1,TCONS_00005715 linc-MUC20-1,TCONS_00005713 linc-MUC20-1,TCONS_00005714	158	1026	267	3.8427	33.5314
6215	chr3:197371368-197371648_+	AK129507		AC139666.1 LOC401109	*	Bladder_NPC	2	0.146637	0.254221	0.282508			ENST00000457079.1	linc-OSTalpha-1,TCONS_00005389	127	643	280	2.29643	20.0386
6239	chr3:198215740-198215989_+	uc003fxj.1		MFI2-AS1	*	EWS_GIST	2	0.779787	0.837364	0.409468			ENST00000424769.1 ENST00000415244.1 ENST00000437064.1 ENST00000414354.1		193	3381	249	13.5783	118.484
6324	chr4:1946167-1946266_+	NR_003004	SCARNA22	SCARNA22	*		0	0.364661	0.488664	0.39334			ENST00000503991.1		64	2138	99	21.596	188.446
6358	chr4:2907632-2907740_+	NR_015453	C4orf10	C4orf10			0	0.212454	0.192073	0.165999			ENST00000512712.1 ENST00000515194.1		66	358	108	3.31481	28.9251
6359	chr4:2907997-2908230_+	NR_015453	C4orf10	C4orf10			0	0.191462	0.188116	0.111954			ENST00000512712.1 ENST00000515194.1		91	207	233	0.888412	7.75229
6361	chr4:2911807-2912030_+	uc003ggd.1	C4orf10	C4orf10		EWS	1	0.85907	0.849449	0.178411			ENST00000507999.1 ENST00000512712.1 ENST00000512802.1		153	3105	223	13.9238	121.499
6362	chr4:2913304-2913532_+	uc003ggd.1	C4orf10	C4orf10			0	0.28711	0.285905	0.115884			ENST00000512712.1		90	378	228	1.65789	14.4668
6406	chr4:6728294-6728650_+	NR_015433	LOC93622	LOC93622 AC093323.3		NPC	1	0.592361	0.630524	0.227595	NR_015433		ENST00000444232.2 ENST00000307533.6		221	1636	356	4.59551	40.1004
6427	chr4:8119690-8120167_+			RP11-1258F18.1	*	EWS	1	0	0.0957286	0.335835			ENST00000510640.1		161	512	477	1.07338	9.36628
6428	chr4:8120254-8120864_+			RP11-1258F18.1	*	EWS	1	0	0.879676	3.42211			ENST00000510640.1		472	54774	610	89.7934	783.538
6624	chr4:53274468-53274724_+	NR_024031	KIAA0114	SNHG13		Prostate	1	0.187362	0.202731	0.178832	NR_024031		ENST00000411630.2 ENST00000425653.1		120	386	256	1.50781	13.1572
6625	chr4:53274769-53274863_+	NR_024031	KIAA0114	SNHG13	*		0	0.494878	0.534859	0.292852	NR_024031		ENST00000411630.2 ENST00000425653.1		67	1656	94	17.617	153.726
6626	chr4:53274896-53274945_+	NR_024031	KIAA0114	SNHG13	*	Bladder	1	0.96406	1.0993	0.591001	NR_024031		ENST00000411630.2 ENST00000425653.1		45	6571	49	134.102	1170.17
6627	chr4:53274993-53275038_+	NR_024031	KIAA0114	SNHG13		GIST	1	0.390667	0.383255	0.194295	NR_024031		ENST00000411630.2 ENST00000425653.1		28	734	45	16.3111	142.331
6762	chr4:80448591-80448829_+	uc003hlr.1		RP11-438E5.1		Prostate	1	0	0.110007	0.185439			ENST00000509088.1 ENST00000510667.1 ENST00000513153.1 ENST00000507476.1 ENST00000512130.1 ENST00000511241.1 ENST00000505149.1		68	227	238	0.953782	8.3227
6778	chr4:86146558-86146706_+	NR_015359	C4orf12	WDFY3-AS2			0	0.257053	0.301295	0.225162	NR_015359		ENST00000451762.1 ENST00000318186.3		72	448	148	3.02703	26.4138
6779	chr4:86148636-86148900_+	AY250185		WDFY3-AS2			0	0.308949	0.30185	0.182243			ENST00000451762.1		114	440	264	1.66667	14.5433
6809	chr4:89868052-89868397_+	NR_002806	FAM13AOS	FAM13A-AS1			0	0.277844	0.26456	0.158613			ENST00000500765.1 ENST00000511543.1		110	373	345	1.08116	9.4342
6810	chr4:89868590-89868847_+	NR_002806	FAM13AOS	FAM13A-AS1			0	0.271578	0.258021	0.137465			ENST00000500765.1 ENST00000511543.1		126	368	257	1.43191	12.4948
6849	chr4:100441317-100441514_+	uc003hum.1		RP11-696N14.1		Bladder	1	0.171224	0.211826	0.226264			ENST00000500358.2 ENST00000509939.1		78	278	197	1.41117	12.3139
6917	chr4:119419469-119419819_+	NR_002963	SNORA24	SNHG8			0	0.184997	0.167271	0.146031	NR_003584		ENST00000500560.1		126	258	350	0.737143	6.43231
6918	chr4:119420198-119420406_+	NR_003584	SNHG8	SNHG8	*	NPC_GIST_MLS	3	1.15094	1.26948	0.551004	NR_003584		ENST00000500560.1		161	6543	208	31.4567	274.492
6939	chr4:120692475-120692614_+	uc003ide.2		RP11-33B1.1		GIST_MLS	2	0.229302	0.256088	0.168739			ENST00000498873.1 ENST00000500559.2 ENST00000503038.1		78	337	139	2.42446	21.1559
6963	chr4:128981134-128981314_+	uc003ifn.2				GIST	1	0.251287	0.277797	0.225081	uc003ifn.2				101	452	180	2.51111	21.912
7059	chr4:152810921-152811081_+			RP11-164P12.4		HN	1	0.282635	0.290816	0.218618			ENST00000508664.1	linc-ARFIP1-8,TCONS_00007658 linc-ARFIP1-8,TCONS_00008904	81	593	160	3.70625	32.3408
7061	chr4:153679693-153679841_+	uc003imv.2		DKFZP434I0714		NPC	1	0.246654	0.251148	0.131853	NR_033797				65	267	148	1.80405	15.7422
7153	chr4:174740492-174740702_+	uc003itk.2	NBLA00301	RP11-471J12.1		GIST	1	0	0.108538	0.190389			ENST00000512099.1 ENST00000512929.1 ENST00000515376.1 ENST00000512943.1 ENST00000503474.1 ENST00000512209.1 ENST00000504740.1 ENST00000505817.1 ENST00000514431.1 ENST00000510268.1		65	203	210	0.966667	8.43514
7156	chr4:175086989-175087251_+			RP11-161D15.1	*	GIST	1	0	0.0962487	0.316979			ENST00000509968.1 ENST00000512263.1		132	472	262	1.80153	15.7201
7194	chr4:185633451-185633596_+						0	0.247715	0.239815	0.143311				linc-CCDC111-2,TCONS_00008951	80	365	145	2.51724	21.9655
7244	chr5:533543-533988_+	BC013821		CTD-2228K2.7	*	SS	1	1.4972	1.94101	1.29114			ENST00000534918.1		266	20253	445	45.5124	397.141
7251	chr5:1059496-1059675_+	BC069188		AC116351.3			0	0.203908	0.234451	0.20699	ENST00000502737		ENST00000502737.1		91	374	179	2.08939	18.232
7267	chr5:1937559-1937739_+			CTD-2194D22.3	*	Prostate	1	0	0.165289	0.250319			ENST00000506335.1		89	517	180	2.87222	25.063
7269	chr5:2119692-2119813_+						0	0.160478	0.178558	0.198067				linc-C5orf38-5,TCONS_00009834	59	224	121	1.85124	16.1539
7298	chr5:8510799-8510857_+	uc003jei.2		RP11-480D4.3	*		0	0.555646	0.594346	0.373509			ENST00000502001.2	linc-CCT5-8,TCONS_00009234	46	2606	58	44.931	392.068
7299	chr5:8513041-8513201_+	uc003jei.2		RP11-480D4.3	*		0	0.642459	0.652121	0.305534			ENST00000502001.2	linc-CCT5-8,TCONS_00009234	130	2372	160	14.825	129.363
7300	chr5:8513562-8513906_+	uc003jei.2		RP11-480D4.3			0	0.244049	0.242873	0.156469			ENST00000502001.2	linc-CCT5-8,TCONS_00009234	119	331	344	0.962209	8.39624
7304	chr5:9602046-9602280_+	AK095831		CTD-2001E22.2	*	MLS	1	0.724962	0.897309	0.709535			ENST00000508179.1 ENST00000509788.1		171	4601	234	19.6624	171.574
7305	chr5:9602964-9603413_+	AK095831		CTD-2001E22.2	*	MLS	1	0.235035	0.270369	0.253872			ENST00000508179.1		147	463	449	1.03118	8.99808
7312	chr5:10489864-10490179_+	uc003jev.1					0	0.533338	0.573706	0.205317	uc003jev.1				151	1374	315	4.3619	38.062
7313	chr5:10490228-10490580_+	uc003jev.1					0	0.312006	0.328567	0.153729	uc003jev.1				127	536	352	1.52273	13.2873
7314	chr5:10490610-10490942_+	uc003jev.1			*	MLS	1	1.03813	1.03268	0.335418	uc003jev.1				197	4328	332	13.0361	113.753
7364	chr5:21625071-21625214_+	NR_027026	GUSBP1	GUSBP1			0	0.213817	0.209747	0.133579	NR_027026				61	222	143	1.55245	13.5467
7436	chr5:37910558-37910729_+			CTD-2194L12.1		GIST	1	0.131024	0.183855	0.216033			ENST00000503382.1 ENST00000510986.1	linc-EGFLAM-4,TCONS_00009381	61	298	171	1.74269	15.2067
7461	chr5:43112238-43112395_+	uc010ivk.1					0	0.312939	0.365211	0.183156				linc-ZNF131-1,TCONS_00009941	61	569	157	3.6242	31.6248
7525	chr5:59819817-59819983_+	NR_024617	PART1	PART1	*	Prostate	1	0	0.109771	0.298119			ENST00000515734.1 ENST00000506884.1 ENST00000504876.1	linc-NDUFAF2-3,TCONS_00009407 linc-NDUFAF2-3,TCONS_00009975 linc-NDUFAF2-3,TCONS_00009408	88	554	166	3.33735	29.1217
7526	chr5:59821241-59821420_+	NR_028508	PART1	PART1	*	Prostate	1	0	0.189663	0.424456			ENST00000515734.1	linc-NDUFAF2-3,TCONS_00009975	135	1170	179	6.53631	57.0359
7640	chr5:76482791-76482912_+	AK098256		CTC-564N23.3		MLS	1	0.215261	0.242696	0.182623			ENST00000514114.1	linc-PDE8B-1,TCONS_00010001	79	317	121	2.61983	22.8607
7719	chr5:87618970-87619148_+	uc003kje.2		CTC-358I24.1			0	0.180919	0.174012	0.151142			ENST00000501715.2 ENST00000506584.1 ENST00000512724.1 ENST00000507736.1	linc-POLR3G-10,TCONS_00010014 linc-POLR3G-10,TCONS_00010012 linc-POLR3G-10,TCONS_00010016 linc-POLR3G-10,TCONS_00010013 linc-POLR3G-10,TCONS_00010020 linc-POLR3G-10,TCONS_00010018 linc-POLR3G-10,TCONS_00010015	63	215	178	1.20787	10.5398
7755	chr5:98293624-98293713_+	AK093521		LOC100289230			0	0.197958	0.193509	0.123539	NR_036530				25	217	89	2.4382	21.2758
7756	chr5:98294228-98294394_+	AK093521		LOC100289230			0	0.221346	0.204488	0.145395	NR_036530				67	236	166	1.42169	12.4056
7807	chr5:111525293-111525348_+	NR_015370	NCRNA00219	EPB41L4A-AS1			0	0.150297	0.153087	0.150656			ENST00000413221.2 ENST00000508590.1 ENST00000427306.2		40	229	55	4.16364	36.3319
7808	chr5:111525732-111525893_+	NR_015370	NCRNA00219	EPB41L4A-AS1	*	MLS	1	0.909874	0.934477	0.443989			ENST00000413221.2 ENST00000427306.2 ENST00000442823.2 ENST00000508590.1		132	4035	161	25.0621	218.692
7809	chr5:111527567-111527866_+	NR_015370		EPB41L4A-AS1		MLS	1	0.274573	0.283719	0.172533			ENST00000413221.2		107	424	299	1.41806	12.374
7911	chr5:128757405-128757529_+				*	Bladder_MLS	2	0	0.104214	0.294907				linc-ADAMTS19-1,TCONS_00010086	59	236	124	1.90323	16.6076
7964	chr5:133872604-133872768_+	uc003kzj.2				Colon	1	0	0.130752	0.227553				linc-PHF15-1,TCONS_00009259	80	317	164	1.93293	16.8667
8004	chr5:135189949-135190115_+			RP11-119J18.1		Skin	1	0	0.0818631	0.189167			ENST00000506592.1	linc-SLC25A48-1,TCONS_00010793 linc-SLC25A48-1,TCONS_00009520 linc-SLC25A48-1,TCONS_00010795 linc-SLC25A48-1,TCONS_00010101	69	272	166	1.63855	14.298
8201	chr5:148773574-148773702_+	uc003lqr.2		AC131025.8	*	GIST_LMS	2	0.333721	0.484207	0.518468			ENST00000518014.1	linc-ARHGEF37-2,TCONS_00009262	82	1686	128	13.1719	114.938
8204	chr5:148784930-148785178_+	NR_027180	LOC728264	MIR143HG	*	GIST_LMS	2	0.155323	0.212301	0.255697			ENST00000505254.1 ENST00000519898.1	linc-ARHGEF37-2,TCONS_00010137 linc-ARHGEF37-2,TCONS_00009539 linc-ARHGEF37-2,TCONS_00010136 linc-ARHGEF37-2,TCONS_00010138 linc-ARHGEF37-2,TCONS_00009261	83	427	248	1.72177	15.0242
8205	chr5:148787813-148787987_+	NR_027180	LOC728264		*	GIST	1	0.191084	0.262824	0.269174				linc-ARHGEF37-2,TCONS_00009261	99	481	174	2.76437	24.1219
8206	chr5:148788265-148788460_+	NR_027180	LOC728264			GIST	1	0.208811	0.210122	0.169				linc-ARHGEF37-2,TCONS_00009261	73	253	195	1.29744	11.3214
8390	chr5:171867800-171867856_+						0	0.187428	0.202601	0.165839				linc-NEURL1B-3,TCONS_00010167 linc-NEURL1B-3,TCONS_00010168	31	277	56	4.94643	43.1626
8446	chr5:176103243-176103409_+			RP11-375B1.3	*	EWS	1	0	0.140861	0.282369			ENST00000512115.1	linc-UNC5A-1,TCONS_00010189 linc-UNC5A-1,TCONS_00009551	77	321	166	1.93373	16.8738
8480	chr5:177317177-177317346_+	uc003mie.1		RP11-423H2.3	*	Prostate_GIST	2	0.288229	0.363193	0.336154	uc003mie.1		ENST00000502514.1 ENST00000507072.1 ENST00000366189.3 ENST00000503263.1		113	1131	169	6.69231	58.3971
8498	chr5:179028027-179028186_+						0	0.188468	0.170995	0.121042				linc-CANX-1,TCONS_00010209	65	206	159	1.2956	11.3054
8520	chr5:179654575-179654740_+			CTB-129O4.1	*	EWS	1	0.621119	0.647084	0.289707			ENST00000504573.1	linc-CNOT6-3,TCONS_00010210 linc-CNOT6-3,TCONS_00009562	95	1883	165	11.4121	99.5822
8522	chr5:179842664-179842868_+				*	NPC	1	0.146128	0.346774	0.644303				linc-CNOT6-1,TCONS_00010211	119	1132	204	5.54902	48.4208
8532	chr5:180195099-180195308_+	NR_027183	LOC729678	LOC729678 CTC-205M6.2		NPC	1	0.473412	0.495761	0.204803	NR_027183		ENST00000501855.2 ENST00000502162.2 ENST00000501937.2		124	992	209	4.74641	41.4172
8544	chr5:180562478-180562697_+			CTC-338M12.6	*	LMS	1	0.277629	0.300535	0.250154			ENST00000509080.1 ENST00000502812.2 ENST00000511517.1 ENST00000514784.1		106	508	219	2.31963	20.2411
8554	chr5:180616970-180617183_+	AK026811		CTC-338M12.4			0	0.353766	0.338928	0.194299			ENST00000505151.1 ENST00000417281.2		101	587	213	2.75587	24.0477
8555	chr5:180623233-180623499_+	uc003mnq.2		CTC-338M12.3			0	0.423905	0.443901	0.206751			ENST00000514146.1 ENST00000509252.1 ENST00000433265.3		164	1133	266	4.2594	37.1675
8556	chr5:180623602-180623722_+	uc003mnq.2		CTC-338M12.3			0	0.326409	0.332409	0.193634			ENST00000514146.1 ENST00000509252.1 ENST00000433265.3		78	708	120	5.9	51.4834
8557	chr5:180631493-180631629_+	uc003mnq.2		CTC-338M12.4 CTC-338M12.3			0	0.39135	0.397015	0.190837	uc003mnq.2		ENST00000511331.1 ENST00000507434.1		89	687	136	5.05147	44.0791
8658	chr6:8598804-8599066_+	NR_004855	HULC	HULC	*	Colon	1	0	0.100831	0.592633			ENST00000503668.1		118	1347	262	5.14122	44.8623
8665	chr6:10523715-10524075_+	uc003myw.2		RP1-290I10.6	*		0	0.307673	0.355097	0.283741			ENST00000420777.1 ENST00000443546.1		182	872	360	2.42222	21.1363
8666	chr6:10524424-10524629_+	uc003myy.1		RP1-290I10.6		NPC	1	0.183015	0.195469	0.172815			ENST00000420777.1		77	204	205	0.995122	8.68344
8678	chr6:12116814-12116979_+			RP11-456H18.2		Prostate	1	0.128517	0.170919	0.228908	ENST00000437559		ENST00000437559.1	linc-HIVEP1-1,TCONS_00011695	95	339	165	2.05455	17.928
8812	chr6:26635525-26635570_+	NR_026790	HCG11	HCG11			0	0.224347	0.227095	0.143034	NR_026790				28	259	45	5.75556	50.223
8817	chr6:27099453-27099683_+	NR_026775	C6orf41	LINC00240			0	0.171378	0.168314	0.136174	ENST00000424968 ENST00000420081 NR_026775		ENST00000424968.1 ENST00000420081.1		75	207	230	0.9	7.8534
8822	chr6:27838634-27839001_+	AK130456		AL009179.2			0	0.208683	0.260314	0.239717			ENST00000508489.1	linc-HIST1H2AI-1,TCONS_00011277 linc-HIST1H2AI-1,TCONS_00011761 linc-HIST1H2AI-1,TCONS_00011759 linc-HIST1H2AI-1,TCONS_00011760	124	460	367	1.25341	10.9372
8852	chr6:30085338-30085528_+	NR_024240	HLA-J	HLA-J		GIST	1	0.210429	0.221786	0.168305	NR_024240		ENST00000469281.1 ENST00000462773.1 ENST00000495278.1		68	337	190	1.77368	15.4772
8915	chr6:31548007-31548141_+	NR_002812	HCG26			NPC	1	0.192101	0.201762	0.186005				,TCONS_00029976 ,TCONS_00029964 ,TCONS_00011117 ,TCONS_00029950	71	234	134	1.74627	15.2379
8998	chr6:32920943-32921791_+	AK092738		XXbac-BPG246D15.8		NPC	1	0.330998	0.367432	0.219858			ENST00000453426.1 ENST00000458296.1 ENST00000429600.1 ENST00000413039.1 ENST00000412095.1 ENST00000415067.1		318	909	848	1.07193	9.3537
8999	chr6:32921850-32922085_+	AK092738		XXbac-BPG246D15.8			0	0.412367	0.391769	0.201812			ENST00000453426.1 ENST00000429600.1		90	835	235	3.55319	31.0052
9003	chr6:32979387-32979495_+	uc003oci.1		LOC100294145 AL669918.1			0	0.290128	0.297501	0.172619	NR_037177		ENST00000499196.1		57	476	108	4.40741	38.4591
9059	chr6:34355570-34355709_+	AK311680		RP11-513I15.6			0	0.145128	0.151047	0.149616	ENST00000429998		ENST00000429998.1		64	258	139	1.85612	16.1965
9065	chr6:34772916-34773204_+						0	0.215623	0.207671	0.152929		NEW25607			101	325	288	1.12847	9.84705
9179	chr6:42528244-42528430_+						0	0.180311	0.198499	0.180033				linc-UBR2-2,TCONS_00011815	79	272	186	1.46237	12.7606
9189	chr6:42866689-42867013_+	AK098234		RP11-501I18.2			0	0.451474	0.503171	0.211341			ENST00000440880.1		182	1106	324	3.41358	29.7869
9210	chr6:43106697-43106829_+	BC039515					0	0.252952	0.240923	0.122391	ENST00000232863				62	266	132	2.01515	17.5842
9286	chr6:52556616-52556732_+	uc003pas.1					0	0.237961	0.246268	0.132085	uc003pas.1				55	296	116	2.55172	22.2664
9287	chr6:52641681-52641888_+	NR_024405	LOC730101	LOC730101	*	NPC	1	0.411462	0.479843	0.312543				linc-TMEM14A-1,TCONS_00011839 linc-TMEM14A-1,TCONS_00011122	123	900	207	4.34783	37.9391
9514	chr6:111455927-111456144_+	uc003pup.1					0	0.282545	0.271563	0.139993	uc003pup.1				83	344	217	1.58525	13.8329
9522	chr6:112025910-112026139_+			TRAF3IP2-AS1			0	0.166105	0.173314	0.156588			ENST00000532353.1		83	223	229	0.973799	8.49737
9523	chr6:112029933-112030185_+	AF136408		C6orf3			0	0.163586	0.16602	0.164317			ENST00000531702.1		75	230	252	0.912698	7.96421
9900	chr6:169355177-169355344_+			XXyac-YX65C7_A.2			0	0.443798	0.477932	0.232727			ENST00000444188.1		113	1093	167	6.54491	57.1109
9912	chr6:170333652-170333904_+				*		0	0.163711	0.228998	0.459409				linc-FAM120B-2,TCONS_00012032 linc-FAM120B-2,TCONS_00012634	149	1249	252	4.95635	43.2491
9914	chr6:170336157-170336476_+				*		0	0.39225	0.574641	0.873488				linc-FAM120B-2,TCONS_00012032	191	5117	319	16.0408	139.972
9933	chr7:614387-614638_+			AC147651.4		NPC	1	0.44773	0.470519	0.230602			ENST00000429872.1		137	1006	251	4.00797	34.9735
9955	chr7:1169034-1169259_+	uc003skf.1		AC091729.9	*	EWS	1	0.856891	0.905792	0.360093			ENST00000413706.1		127	3655	225	16.2444	141.749
9965	chr7:1580876-1581002_+	NR_021487	KIAA1908	AC093734.11			0	0.281146	0.288388	0.164037			ENST00000437621.2 ENST00000457484.2 ENST00000437964.1 ENST00000533935.1 ENST00000532358.1 ENST00000524978.1		67	544	126	4.31746	37.6742
9966	chr7:1581941-1582136_+	NR_021487	KIAA1908	AC093734.11			0	0.232027	0.231742	0.133919			ENST00000437621.2 ENST00000457484.2 ENST00000437964.1 ENST00000533935.1 ENST00000532358.1 ENST00000524978.1		95	303	195	1.55385	13.5589
9967	chr7:1592470-1592637_+	NR_027329	KIAA1908	AC093734.11			0	0.213158	0.207971	0.148048			ENST00000437621.2 ENST00000437964.1		90	307	167	1.83832	16.0412
9968	chr7:1595511-1595767_+	NR_021487	KIAA1908	AC093734.11			0	0.224948	0.222634	0.154043			ENST00000437621.2 ENST00000457484.2		113	350	256	1.36719	11.9301
10086	chr7:8268729-8268954_+	uc003srt.1		AC007009.1 AC007128.1	*	Prostate	1	0.180311	0.29269	0.365439			ENST00000458624.1 ENST00000424460.1		156	1210	225	5.37778	46.9265
10169	chr7:26405511-26405706_+	uc003sxy.1		AC004540.5		GIST	1	0.162186	0.165781	0.162464			ENST00000449537.1 ENST00000420774.1		88	265	195	1.35897	11.8584
10170	chr7:26502252-26502531_+	NR_015364	LOC441204	LOC441204 AC004540.5			0	0.182821	0.188549	0.17126	NR_015364		ENST00000418758.2		82	269	279	0.964158	8.41324
10173	chr7:27105905-27106450_+	uc003syg.2		HOTAIRM1	*	Bladder	1	0.491233	0.549448	0.292743	uc003syg.2		ENST00000434063.3 ENST00000429611.3 ENST00000425358.2 ENST00000428939.3		240	1482	545	2.71927	23.7283
10176	chr7:27128761-27129011_+	uc010kux.1		AC004080.12	*	GIST	1	0.680866	0.789303	0.494706			ENST00000517635.1 ENST00000468081.1 ENST00000523364.1 ENST00000517550.1 ENST00000518625.1 ENST00000517641.1 ENST00000523528.1 ENST00000521159.1 ENST00000521687.1 ENST00000517635.2		164	3878	250	15.512	135.358
10186	chr7:27192781-27192973_+	NR_002795		HOXA11-AS1	*	Prostate	1	0.215623	0.281972	0.274944			ENST00000520395.1	linc-EVX1-2,TCONS_00014096	105	686	192	3.57292	31.1773
10187	chr7:27195167-27195413_+	NR_002795	HOXA11AS	HOXA11-AS1	*	Prostate_ESS	2	0.540205	0.869322	0.861775			ENST00000520360.1 ENST00000522863.1 ENST00000522674.1 ENST00000517723.1 ENST00000479766.1	linc-EVX1-2,TCONS_00012982 linc-EVX1-2,TCONS_00012847	181	6498	246	26.4146	230.494
10241	chr7:30409877-30410189_+						0	0.310112	0.317886	0.215325				linc-GARS-3,TCONS_00014101 linc-GARS-3,TCONS_00013403 linc-GARS-3,TCONS_00013404	147	607	312	1.94551	16.9766
10278	chr7:35705403-35705533_+	uc003teu.2					0	0.256577	0.245953	0.154462	uc003teu.2				69	334	130	2.56923	22.4191
10342	chr7:44072103-44072186_+	AB209486	DBNL	AC017116.11			0	0.190402	0.208858	0.167685			ENST00000445938.1 ENST00000425727.1		57	262	83	3.15663	27.5447
10457	chr7:65597818-65597868_+	CR623883		GS1-124K5.4		NPC	1	0.187428	0.193106	0.130007			ENST00000445681.1 ENST00000452565.1	linc-KCTD7-2,TCONS_00013490 linc-KCTD7-2,TCONS_00014155 linc-KCTD7-2,TCONS_00013488 linc-KCTD7-2,TCONS_00014154	35	204	50	4.08	35.6021
10518	chr7:72788192-72788492_+	NR_026690	WBSCR26	ABHD11-AS1	*		0	0.266684	0.377818	0.374429	NR_026690	NEW27337	ENST00000427153.1		183	1411	300	4.70333	41.0413
10582	chr7:78930039-78930258_+	uc010lea.1		MAGI2-AS3		MLS	1	0.393007	0.398548	0.229722	uc010lea.1		ENST00000452320.1		101	762	219	3.47945	30.3617
10584	chr7:78938284-78938431_+	CR749529		MAGI2-AS3			0	0.280391	0.285685	0.170258			ENST00000426835.1 ENST00000446159.1 ENST00000414797.1 ENST00000448195.1 ENST00000442765.1		80	410	147	2.78912	24.3378
10733	chr7:99446975-99447161_+					EWS	1	0.199453	0.230797	0.24625				linc-ZKSCAN1-1,TCONS_00013553 linc-ZKSCAN1-1,TCONS_00014181 linc-ZKSCAN1-1,TCONS_00014178 linc-ZKSCAN1-1,TCONS_00013554 linc-ZKSCAN1-1,TCONS_00014180	88	441	186	2.37097	20.6891
10982	chr7:121737039-121737438_+	uc003vkf.1		RP11-560I19.4	*	EWS	1	0	0.177141	0.449734			ENST00000428449.1		176	1005	399	2.5188	21.979
11042	chr7:129569470-129569672_+			RP11-775D22.2			0	0.157673	0.180851	0.199916			ENST00000469264.1 ENST00000470348.1	linc-C7orf45-2,TCONS_00013078 linc-C7orf45-2,TCONS_00013079	92	349	202	1.72772	15.0761
11125	chr7:139524047-139524262_+	NR_024451	LOC100134229	LOC100134229		HN	1	0.136391	0.161589	0.179126	NR_024451				78	271	215	1.26047	10.9988
11264	chr7:151206945-151207224_+	BC031308		RP11-796I2.2	*		0	0.317583	0.369823	0.252272			ENST00000467458.1	linc-GALNTL5-1,TCONS_00014234 linc-GALNTL5-1,TCONS_00013099	169	889	279	3.18638	27.8044
11273	chr7:151793275-151793543_+	NR_027387	LOC100128822	LOC100128822		MLS	1	0.388214	0.401154	0.178269	NR_027387				116	760	268	2.83582	24.7454
11303	chr7:156501618-156501850_+	uc003wne.1		RP5-1121A15.1	*		0	0.195846	0.326695	0.404585			ENST00000480284.1	linc-UBE3C-2,TCONS_00012897	137	1545	232	6.65948	58.1107
11311	chr7:157351278-157351536_+	uc003wns.2		AC011899.9			0	0.212551	0.236361	0.19239			ENST00000438047.1		116	368	258	1.42636	12.4464
11318	chr7:158512557-158512665_+	uc003wog.2	LOC154822	AC004863.6	*	GIST	1	0	0.0901482	0.279173			ENST00000413238.1		55	208	108	1.92593	16.8056
11359	chr8:8858494-8858682_+			RP11-62H7.2			0	0.235882	0.251821	0.165295			ENST00000520582.1		100	345	188	1.83511	16.0131
11362	chr8:9053320-9053475_+						0	0.11924	0.156049	0.220104				linc-TNKS-3,TCONS_00014603	72	244	155	1.57419	13.7364
11473	chr8:22671520-22671776_+			RP11-459E5.1	*	NPC	1	0	0.135712	0.327774			ENST00000521141.1		92	266	256	1.03906	9.06686
11487	chr8:23254780-23255006_+	uc003xdi.1		RP11-177H13.2		EWS	1	0.319536	0.345459	0.233317			ENST00000517420.1		116	698	226	3.0885	26.9502
11552	chr8:28976585-28976847_+	BX648950					0	0.123407	0.140389	0.157091				linc-LEPROTL1-6,TCONS_00015261 linc-LEPROTL1-6,TCONS_00015262	89	238	262	0.908397	7.92667
11554	chr8:28977741-28978359_+	BX648950				Bladder	1	0.494729	0.518316	0.204414				linc-LEPROTL1-6,TCONS_00015261 linc-LEPROTL1-6,TCONS_00015262	214	1172	618	1.89644	16.5483
11921	chr8:86989668-86989940_+			CTA-392E5.1			0	0	0.0917521	0.202816			ENST00000517368.1		79	273	272	1.00368	8.75808
11969	chr8:96032520-96032768_+	uc003yhe.1		RP11-347C18.3			0	0.210695	0.211484	0.163206			ENST00000523905.1 ENST00000519034.1		96	303	248	1.22177	10.6612
12049	chr8:103334556-103334719_+	uc003ykp.1		KB-431C1.4			0	0.194471	0.210127	0.15029			ENST00000499653.1		82	298	163	1.82822	15.9531
12071	chr8:107353290-107353447_+	BC040619		RP11-395G23.3			0	0.197149	0.236583	0.211866			ENST00000521369.1		86	393	157	2.50318	21.8428
12072	chr8:107353906-107354162_+	BC040619		RP11-395G23.3	*		0	0.352535	0.40944	0.296159			ENST00000521369.1		151	855	256	3.33984	29.1435
12125	chr8:121137370-121137604_+			RP11-760H22.2		NPC	1	0.204041	0.19606	0.14415			ENST00000520544.1		72	218	234	0.931624	8.12935
12132	chr8:122721439-122721584_+	NR_002835	HAS2AS	HAS2-AS1			0	0.15866	0.175199	0.157568			ENST00000514180.1 ENST00000522197.1		68	213	145	1.46897	12.8182
12193	chr8:129013891-129014110_+	NR_003367		PVT1			0	0.247168	0.242825	0.141212			ENST00000520913.1	linc-EFR3A-7,TCONS_00015353 linc-EFR3A-7,TCONS_00015354	107	334	219	1.52511	13.3082
12194	chr8:129073232-129073483_+	AK129745		PVT1	*	GIST	1	0.786982	0.840219	0.430985				linc-EFR3A-5,TCONS_00014547	174	3110	251	12.3904	108.119
12197	chr8:129182427-129182502_+	NR_003367	PVT1	PVT1			0	0.207744	0.237261	0.197561			ENST00000513868.2 ENST00000523190.1	linc-EFR3A-4,TCONS_00014856 linc-EFR3A-4,TCONS_00015363 linc-EFR3A-4,TCONS_00015361 linc-EFR3A-4,TCONS_00014855 linc-EFR3A-4,TCONS_00015364 linc-EFR3A-4,TCONS_00015366 linc-EFR3A-4,TCONS_00015362 linc-EFR3A-4,TCONS_00015360 linc-EFR3A-4,TCONS_00014854 linc-EFR3A-4,TCONS_00015365	56	454	75	6.05333	52.8214
12225	chr8:134655000-134655257_+	uc010meg.1			*	GIST	1	0.585499	0.667258	0.315028				linc-KHDRBS3-6,TCONS_00014502	147	1905	257	7.41245	64.6811
12242	chr8:141717319-141717497_+					GIST	1	0.340465	0.334572	0.175759				linc-DENND3-3,TCONS_00014875	113	561	178	3.15169	27.5016
12291	chr8:144572266-144572376_+			RP11-909N17.3	*		0	0.231865	0.368622	0.385332			ENST00000519762.1	linc-GSDMD-2,TCONS_00014882	74	1273	110	11.5727	100.984
12306	chr8:144850331-144850546_+	AY940073		RP11-429J17.2			0	0.925487	0.910389	0.245709			ENST00000531565.1		130	3501	215	16.2837	142.092
12307	chr8:144852311-144852551_+	NR_015445	BREA2	RP11-429J17.2			0	0.334228	0.353357	0.165878			ENST00000531565.1		119	639	240	2.6625	23.233
12313	chr8:144944525-144944777_+			RP11-429J17.8	*	NPC_GIST	2	0.373	0.406316	0.359182			ENST00000527139.1		145	957	252	3.79762	33.138
12396	chr9:1038414-1038616_+	NM_031297	RNF208	AL358976.1	*	MLS	1	0	0.124376	0.313203			ENST00000500181.1	linc-DMRT2-1,TCONS_00015639 linc-DMRT2-1,TCONS_00015903 linc-DMRT2-1,TCONS_00015901 linc-DMRT2-1,TCONS_00015902	81	228	202	1.12871	9.84915
12439	chr9:6713381-6713593_+	uc003zkd.2		RP11-390F4.3			0	0.275612	0.276206	0.217591	ENST00000452643		ENST00000452643.1		92	449	212	2.11792	18.481
12475	chr9:16051418-16051642_+	AL832443			*	EWS	1	0	0.155771	0.376702				linc-CNTLN-5,TCONS_00015925	123	784	224	3.5	30.541
12516	chr9:32542799-32543005_+	uc003zrd.1		C9orf133			0	0.438711	0.410324	0.193291			ENST00000453396.1 ENST00000450093.1 ENST00000540066.1		113	868	206	4.21359	36.7678
12585	chr9:35780134-35780405_+			RP11-112J3.16			0	0.18389	0.212197	0.19544		NEW29654	ENST00000431981.1	linc-NPR2-1,TCONS_00015664	112	362	271	1.33579	11.6561
12604	chr9:37080194-37080369_+	CR618720		LOC100506710 RP11-220I1.1	*		0	0.943886	0.969415	0.333468	NR_036592		ENST00000429493.1		122	4117	175	23.5257	205.285
12656	chr9:74119960-74120173_+	uc004aiu.1		RP11-63P12.6			0	0.248762	0.245142	0.169913	ENST00000451596 ENST00000451152		ENST00000451596.1 ENST00000451152.1		98	383	213	1.79812	15.6904
12679	chr9:78588846-78589406_+	NR_015342	PCA3	PCA3	*	Prostate	1	0	0.0876636	0.438594			ENST00000412654.1		279	1263	560	2.25536	19.6803
12753	chr9:93947066-93947103_+	NR_027341		LINC00475			0	0.139423	0.150361	0.155692	ENST00000438322 ENST00000430945		ENST00000438322.1 ENST00000430945.1		25	212	37	5.72973	49.9976
12874	chr9:107188742-107188832_+	NM_080546		RP11-287A8.6			0	0.230076	0.233162	0.156322			ENST00000436716.1		46	304	90	3.37778	29.4745
12998	chr9:122654093-122654322_+	NR_024408	LOC253039	LOC253039 RP11-27I1.2			0	0.313546	0.29962	0.154226	NR_024408		ENST00000442982.1 ENST00000447891.1		96	436	229	1.90393	16.6137
12999	chr9:122656182-122656472_+	NR_024408	LOC253039	LOC253039 RP11-27I1.2			0	0.364145	0.394307	0.202894	NR_024408		ENST00000447891.1		126	648	290	2.23448	19.4981
13018	chr9:124742190-124742410_+	uc010mwe.1					0	0.267773	0.273926	0.1555				linc-RABGAP1-1,TCONS_00015585 linc-RABGAP1-1,TCONS_00016692	88	322	220	1.46364	12.7717
13165	chr9:130534952-130535275_+			RP11-545E17.3		HN	1	0.208865	0.213096	0.152438			ENST00000443631.1		108	303	323	0.93808	8.18569
13186	chr9:131134510-131134761_+			RP11-65J3.1			0	0.224751	0.250716	0.173072			ENST00000427109.1		109	380	251	1.51394	13.2107
13187	chr9:131149426-131149553_+	uc004bxu.2		RP11-65J3.1			0	0.25435	0.269094	0.188491	ENST00000436710		ENST00000436710.1 ENST00000444125.1		88	431	127	3.3937	29.6134
13188	chr9:131161371-131161612_+			RP11-65J3.1			0	0.372508	0.394753	0.196475		NEW30425	ENST00000423122.1		116	814	241	3.37759	29.4729
13189	chr9:131305547-131306225_+	uc004bxv.2		RP11-492E3.1	*		0	1.28246	1.39239	0.507724	ENST00000454968 ENST00000444184 ENST00000419300 ENST00000458346 ENST00000453213 ENST00000412141 uc004bxy.1		ENST00000454968.1 ENST00000444184.1 ENST00000419300.1 ENST00000423918.1 ENST00000458346.1 ENST00000453213.1 ENST00000412141.1		370	8230	678	12.1386	105.922
13190	chr9:131306663-131307262_+	uc004bxz.1		RP11-492E3.1			0	0.714151	0.771888	0.212851	ENST00000419300 ENST00000412141		ENST00000419300.1 ENST00000412141.1		253	2661	599	4.4424	38.7644
13194	chr9:131386393-131386629_+	uc004bya.1		RP11-492E3.2	*		0	0.231547	0.277173	0.30448	uc004bya.1		ENST00000443993.1		120	793	236	3.36017	29.3209
13240	chr9:132810517-132810713_+	BC172255		RP11-83J21.3	*		0	0	0.093392	0.260399			ENST00000421067.1		69	265	196	1.35204	11.7979
13275	chr9:134952393-134952506_+	uc004ccm.1	CELP	CELP	*	Colon	1	0	0.0855222	0.287573			ENST00000411440.1 ENST00000421286.1		60	324	113	2.86726	25.0197
13295	chr9:135882704-135883020_+	NR_015427	NCRNA00094	LINC00094			0	0.573176	0.579806	0.198387	ENST00000430633 ENST00000432807		ENST00000430633.1 ENST00000432807.1		207	1709	316	5.40823	47.1922
13309	chr9:136514630-136514869_+						0	0.235146	0.256956	0.195407				linc-COL5A1-5,TCONS_00016208	101	391	239	1.63598	14.2756
13310	chr9:136576694-136576900_+					MLS	1	0	0.12107	0.199185				linc-COL5A1-4,TCONS_00016210 linc-COL5A1-4,TCONS_00016209 linc-COL5A1-4,TCONS_00016211	73	216	206	1.04854	9.1496
13337	chr9:138150646-138150882_+					EWS	1	0.325878	0.346039	0.232613		NEW30580			109	691	236	2.92797	25.5494
13354	chr9:138563764-138564022_+	uc004cib.1		RP11-611D20.2	*	EWS	1	0.751077	0.841524	0.479891	uc004cib.1		ENST00000450304.1		175	3490	258	13.5271	118.038
13507	chr10:6666102-6666246_+	uc001ijl.2		RP11-5N23.2 LOC439949		NPC_GIST	2	0.102672	0.158039	0.18631			ENST00000445427.1 ENST00000449648.1	linc-ITIH2-10,TCONS_00018101 linc-ITIH2-10,TCONS_00017669 linc-ITIH2-10,TCONS_00018103 linc-ITIH2-10,TCONS_00018105 linc-ITIH2-10,TCONS_00017777 linc-ITIH2-10,TCONS_00018104 linc-ITIH2-10,TCONS_00018106	55	207	144	1.4375	12.5436
13509	chr10:6820669-6820888_+	AK096400		RP11-554I8.2		HN	1	0	0.0860792	0.176856			ENST00000417112.1	linc-ITIH2-7,TCONS_00017779	84	217	219	0.990868	8.64631
13568	chr10:13737440-13737910_+	uc001imq.2	PRPF18	RP11-295P9.3			0	0.277484	0.265651	0.128467			ENST00000430832.1 ENST00000419851.1 ENST00000430721.1		168	382	470	0.812766	7.0922
13657	chr10:24584796-24584969_+	NR_023388	PRINS	PRINS	*	NPC	1	0.324119	0.394902	0.293347			ENST00000443921.1		90	611	173	3.53179	30.8184
13695	chr10:29750867-29751235_+	NR_003930	LOC387647	LOC387647 RP11-534G20.3			0	0.855377	0.865312	0.224477	NR_003930		ENST00000438399.1 ENST00000537908.1 ENST00000427063.2		204	3239	368	8.80163	76.8031
13698	chr10:29797824-29798023_+	uc001iuo.1	LOC387647	RP11-534G20.3			0	0.227155	0.231302	0.141828			ENST00000455774.1		67	247	199	1.24121	10.8308
13718	chr10:35145069-35145303_+			RP11-51B10.2			0	0.355248	0.365134	0.221319			ENST00000446211.1	linc-CREM-1,TCONS_00017812	108	718	234	3.06838	26.7747
13742	chr10:37675724-37675977_+			RP11-20F24.4	*	Breast	1	0	0.154955	0.552689			ENST00000426471.1 ENST00000435629.1 ENST00000442439.1		151	1961	253	7.75099	67.6351
13761	chr10:43797854-43798115_+				*	GIST	1	0	0.124292	0.576049				linc-TMEM72-2,TCONS_00018189 linc-TMEM72-2,TCONS_00018188	139	1684	261	6.45211	56.3011
13762	chr10:43799923-43800009_+				*	GIST	1	0	0.0965728	0.43066				linc-TMEM72-2,TCONS_00018190	61	937	86	10.8953	95.0729
14009	chr10:79359380-79359589_+	NR_024585	LOC100128292	LOC100128292 RP11-126H7.3			0	0.462037	0.472549	0.189339	NR_024585		ENST00000449852.1		109	1127	209	5.39234	47.0536
14023	chr10:81672664-81672834_+	NR_002724	MBL1P	MBL1P			0	0.155434	0.18034	0.169304			ENST00000480805.1 ENST00000497731.1	linc-C10orf57-2,TCONS_00017676	64	232	170	1.36471	11.9084
14038	chr10:82282608-82282902_+						0	0.237585	0.250801	0.167566				linc-SH2D4B-1,TCONS_00018255	119	366	294	1.2449	10.863
14148	chr10:98745273-98745680_+	AK025166	C10orf12	RP11-175O19.4		Bladder	1	0.358581	0.367757	0.161217			ENST00000421806.1		151	603	407	1.48157	12.9282
14182	chr10:102132987-102133095_+	AK023036		LINC00263		NPC	1	0.194937	0.198404	0.148749			ENST00000454935.1	linc-WNT8B-1,TCONS_00018307	59	214	108	1.98148	17.2904
14209	chr10:102988250-102988585_+	NR_029380	FLJ41350	RP11-107I14.1 FLJ41350	*	MLS	1	0	0.244007	0.536602	ENST00000430651 ENST00000456391 NR_029380		ENST00000430651.1 ENST00000456391.1		156	1113	335	3.32239	28.9912
14222	chr10:103578399-103578554_+	CU689933		RP11-190J1.10			0	0.233311	0.228625	0.158155			ENST00000412353.1		85	298	155	1.92258	16.7764
14258	chr10:104584009-104584199_+	CU687687		CYP17A1-AS1			0	0.151794	0.164818	0.140217			ENST00000369884.4		84	212	190	1.11579	9.73638
14291	chr10:106054564-106054673_+	uc001kyd.1					0	0.193968	0.173403	0.167651	uc001kyd.1				58	204	109	1.87156	16.3312
14319	chr10:114500951-114501206_+	NM_145206		RP11-25C19.1			0	0.548362	0.585475	0.189747			ENST00000420207.1		143	1339	255	5.25098	45.8201
14323	chr10:114577266-114577457_+	uc001laa.2					0	0.234321	0.233768	0.141478	uc001laa.2			linc-TCF7L2-3,TCONS_00018337	88	261	191	1.36649	11.924
14359	chr10:118030319-118030501_+					GIST	1	0.0974554	0.170363	0.238492				linc-C10orf96-1,TCONS_00018346	81	267	182	1.46703	12.8013
14459	chr10:131474579-131474786_+	AK056146		RP11-109A6.4		MLS	1	0.208696	0.242505	0.17448			ENST00000430326.1	linc-GLRX3-2,TCONS_00017891	90	256	207	1.23671	10.7916
14467	chr10:133623008-133623305_+	AB040974					0	0.24271	0.232417	0.161526				linc-JAKMIP3-3,TCONS_00018859	95	317	297	1.06734	9.31361
14477	chr10:134084211-134084428_+	AF318365		RP11-432J24.2		Bladder	1	0.257345	0.271999	0.168566	ENST00000428814		ENST00000428814.1		107	428	217	1.97235	17.2107
14540	chr11:549869-550090_+	uc001lpy.2		RP11-496I9.1	*	ESS_EWS	2	0.678752	1.06109	1.20249			ENST00000527620.1 ENST00000527113.1 ENST00000533844.1		186	11112	221	50.2805	438.748
14577	chr11:1045474-1045663_+	BX647227		RP13-870H17.3	*	Prostate_EWS	2	0.273545	0.401522	0.456885			ENST00000531160.1	linc-MUC2-1,TCONS_00019195	129	1700	189	8.99471	78.4879
14602	chr11:1971159-1971447_+	BC004532		AC051649.6			0	0.22257	0.254975	0.216305			ENST00000418612.1	linc-TSPAN32-2,TCONS_00019135	104	379	288	1.31597	11.4832
14638	chr11:3615292-3615454_+	NR_002720	TRPC2	TRPC2			0	0.271968	0.299093	0.213598			ENST00000451043.2 ENST00000526541.1		102	417	162	2.57407	22.4614
14739	chr11:10857271-10857377_+	uc001mjl.1		CTD-2003C8.1 LOC729013			0	0.2154	0.200495	0.150964			ENST00000501079.1	linc-USP47-3,TCONS_00019073 linc-USP47-3,TCONS_00019233 linc-USP47-3,TCONS_00019088 linc-USP47-3,TCONS_00019232	69	250	106	2.35849	20.5802
14859	chr11:27655774-27655905_+	NR_002832	BDNFOS	BDNF-AS1			0	0.229939	0.212582	0.132695			ENST00000499008.3 ENST00000501176.2 ENST00000501663.2		62	229	131	1.74809	15.2539
14868	chr11:30562811-30563057_+	CU689191		RP5-1024C24.1	*		0	0	0.17446	0.30574			ENST00000525871.1		106	366	246	1.4878	12.9826
14877	chr11:32414930-32415149_+	L25110		WT1-AS	*	ESS	1	0	0.160927	0.344575			ENST00000459866.1		117	534	219	2.43836	21.2771
15134	chr11:61030452-61030673_+				*	EWS	1	0.241505	0.293284	0.253105				linc-LRRC10B-1,TCONS_00019313 linc-LRRC10B-1,TCONS_00019909 linc-LRRC10B-1,TCONS_00019315 linc-LRRC10B-1,TCONS_00019314	101	569	221	2.57466	22.4665
15172	chr11:62070040-62070094_+			RP11-864I4.4		EWS	1	0.168095	0.181837	0.19609			ENST00000538101.1		35	321	54	5.94444	51.8712
15231	chr11:63605841-63606037_+			RP11-21A7A.4	*	SS	1	0	0.156675	0.25537			ENST00000544948.1		79	296	196	1.5102	13.178
15251	chr11:63771947-63772259_+	BC071826		RP11-783K16.5	*	HN_Skin	2	0.242288	0.315912	0.359557			ENST00000544553.1 ENST00000538355.1		188	1255	312	4.02244	35.0998
15318	chr11:64946847-64951812_+	NR_028272	NEAT1	NEAT1	*	GIST	1	4.22066	4.15049	1.9687	NR_028272		ENST00000499732.1 ENST00000501122.2		2888	80480	4965	16.2095	141.444
15319	chr11:64951848-64953256_+	uc001odw.1		NEAT1	*		0	1.23033	1.41528	0.689279			ENST00000501122.2		522	9588	1408	6.80966	59.4211
15320	chr11:64953558-64954428_+	uc001odw.1		NEAT1	*	HN_GIST	2	0.38096	0.437041	0.276177			ENST00000501122.2		367	1253	870	1.44023	12.5675
15322	chr11:64959391-64959852_+	uc001odw.1		NEAT1			0	0.284937	0.320255	0.239399			ENST00000501122.2		172	642	461	1.39262	12.152
15323	chr11:64959873-64960638_+	uc001odw.1		NEAT1			0	0.256574	0.291121	0.223272			ENST00000501122.2		270	565	765	0.738562	6.4447
15325	chr11:64963372-64963439_+	uc001odw.1		NEAT1			0	0.16456	0.163516	0.144608			ENST00000501122.2		38	221	67	3.29851	28.7828
15326	chr11:64963494-64963545_+	uc001odw.1		NEAT1			0	0.276721	0.271758	0.185797			ENST00000501122.2		25	420	51	8.23529	71.8612
15327	chr11:64963720-64964013_+	AK129631		NEAT1			0	0.230324	0.247123	0.181457			ENST00000501122.2		107	423	293	1.44369	12.5976
15328	chr11:64964131-64964366_+	AK129631		NEAT1	*	HN	1	1.36581	1.57224	0.870171			ENST00000501122.2		147	15099	235	64.2511	560.655
15329	chr11:64964522-64964641_+	AK129631		NEAT1	*	HN	1	0.820054	0.87788	0.479265			ENST00000501122.2		104	4125	119	34.6639	302.477
15330	chr11:64964904-64965358_+	AF227517		NEAT1			0	0.333801	0.371102	0.224628			ENST00000501122.2		212	916	454	2.01762	17.6058
15331	chr11:64965692-64966156_+	AF227517		NEAT1			0	0.161472	0.176602	0.144956			ENST00000501122.2		145	239	464	0.515086	4.49464
15332	chr11:64966182-64966652_+	AF227517		NEAT1			0	0.231416	0.248256	0.164556			ENST00000501122.2		188	406	470	0.86383	7.53778
15333	chr11:64967070-64967399_+	AF227517		NEAT1			0	0.138215	0.142809	0.132791			ENST00000501122.2		94	208	329	0.632219	5.51674
15334	chr11:64967421-64968295_+	GQ859162		NEAT1	*		0	0.371097	0.448419	0.261941			ENST00000501122.2		321	1173	874	1.34211	11.7112
15335	chr11:64968361-64969591_+	NR_030343	MIR612	AP000769.4 NEAT1	*		0	0.796324	0.930601	0.463355			ENST00000528299.1 ENST00000501122.2		549	4620	1230	3.7561	32.7757
15340	chr11:65023094-65030131_+	NR_002819	MALAT1	MALAT1	*	Bladder	1	4.86932	5.22685	2.20456	NR_002819		ENST00000544868.1 ENST00000508832.1 ENST00000534336.1		4529	141616	7037	20.1245	175.606
15341	chr11:65030153-65030612_+	NR_002819	MALAT1	MALAT1	*	HN_NPC	2	1.30747	1.40072	0.515443	NR_002819		ENST00000534336.1		270	8344	459	18.1786	158.627
15503	chr11:67576729-67577153_+	AK057093		RP11-802E16.3			0	0.233838	0.232188	0.156903			ENST00000529934.1 ENST00000526897.1 ENST00000534517.1		141	342	424	0.806604	7.03843
15504	chr11:67577347-67578014_+	AK057093		RP11-802E16.3		NPC	1	0.33925	0.390816	0.17285			ENST00000529934.1 ENST00000526897.1 ENST00000534517.1		246	713	667	1.06897	9.3278
15534	chr11:68896226-68896422_+				*	NPC	1	0.158755	0.337467	0.508524				linc-CCND1-4,TCONS_00019368	119	1248	196	6.36735	55.5615
15572	chr11:70840684-70840827_+			RP11-660L16.2	*	EWS	1	0.881893	0.966053	0.523426			ENST00000529369.1	linc-NADSYN1-1,TCONS_00019374	114	5107	143	35.7133	311.634
15701	chr11:82461979-82462386_+	uc001ozw.2		RP11-113K21.5			0	0.400402	0.415204	0.193981			ENST00000501011.2 ENST00000526795.1 ENST00000533708.1 ENST00000528156.1 ENST00000530270.1	linc-PCF11-2,TCONS_00019415 linc-PCF11-2,TCONS_00019409 linc-PCF11-2,TCONS_00019104 linc-PCF11-2,TCONS_00019410 linc-PCF11-2,TCONS_00019413 linc-PCF11-2,TCONS_00019414 linc-PCF11-2,TCONS_00019411 linc-PCF11-2,TCONS_00019412	163	846	407	2.07862	18.1381
15751	chr11:93094507-93094577_+	NR_002569	SCARNA9	SCARNA9			0	0.328805	0.314943	0.219883			ENST00000530422.1		56	668	70	9.54286	83.271
15752	chr11:93094604-93094665_+	NR_002569	SCARNA9	SCARNA9		Bladder	1	0.285368	0.315224	0.220379			ENST00000530422.1		50	537	61	8.80328	76.8174
15814	chr11:101837758-101837958_+			RP11-315O6.1			0	0.377391	0.393567	0.197908			ENST00000528717.1		120	725	200	3.625	31.6318
15883	chr11:111667581-111667687_+	uc001pnm.1		RP11-356J5.12			0	0.20105	0.23066	0.21617			ENST00000532168.1 ENST00000419895.3 ENST00000529938.1		67	436	106	4.11321	35.8919
16048	chr11:122438799-122439126_+				*	EWS	1	0.756921	0.823301	0.326698		NEW06147			197	3165	327	9.6789	84.4581
16053	chr11:123003430-123003672_+	uc001pyz.2				EWS	1	0.206146	0.239183	0.215321	uc001pyz.2				131	427	242	1.76446	15.3967
16131	chr11:133416109-133416260_+	NR_027276	LOC100128239	RP11-713P17.3 LOC100128239		EWS	1	0.176272	0.18964	0.185176			ENST00000533922.1 ENST00000532327.1	linc-JAM3-2,TCONS_00019080	70	291	151	1.92715	16.8163
16144	chr11:133878453-133878713_+	uc001qhs.2		RP11-627G23.1	*	Prostate	1	0	0.186972	0.272597			ENST00000532886.1		127	570	260	2.19231	19.1301
16154	chr12:624692-624907_+	uc001qim.1		RP11-218M22.1			0	0.280792	0.303376	0.219312			ENST00000537514.1 ENST00000318291.4		94	472	215	2.19535	19.1566
16206	chr12:2838942-2839317_+	uc001qld.2		ITFG2	*	MLS	1	0.682035	0.703403	0.293883			ENST00000537710.1 ENST00000545509.1		210	2193	375	5.848	51.0297
16229	chr12:5502909-5503105_+				*	GIST	1	0.19239	0.263142	0.320098				linc-CD9-4,TCONS_00020284 linc-CD9-4,TCONS_00020283	99	619	196	3.15816	27.5581
16248	chr12:6489657-6489956_+	NR_004387	SCARNA10	SCARNA10	*		0	0.803861	0.856688	0.31219			ENST00000541782.1		218	3484	299	11.6522	101.677
16297	chr12:6943587-6943852_+	NR_029682	MIR141	U47924.27	*	Prostate_GIST	2	0.343244	0.685718	0.822761			ENST00000537269.1		196	5993	265	22.6151	197.339
16301	chr12:6955550-6955854_+	BC009856		EMG1			0	0.410547	0.425189	0.200556			ENST00000546220.1		143	1037	304	3.41118	29.766
16308	chr12:7165511-7165698_+	NR_026947	LOC283314	ABC12-49244600F4.3		NPC	1	0.422714	0.466569	0.235512			ENST00000541775.1 ENST00000545775.1		106	858	187	4.58824	40.037
16325	chr12:8826777-8826934_+	uc009zgf.1	RIMKLB	RIMKLB	*	MLS	1	0.494353	0.562646	0.307189	ENST00000504495				113	1313	157	8.36306	72.9761
16328	chr12:9111534-9111769_+	NR_026971	LOC144571	RP11-436I9.2	*		0	0.43226	0.489384	0.300306			ENST00000499762.1		120	1368	235	5.82128	50.7965
16344	chr12:10423571-10423740_+	uc001qya.1		RP11-277P12.20		Bladder	1	0.111263	0.17622	0.236923			ENST00000500682.1		85	302	169	1.78698	15.5932
16575	chr12:46409007-46409228_+	uc001rpv.2		RP1-197B17.3			0	0.329497	0.316873	0.168725			ENST00000553045.1		107	486	221	2.1991	19.1893
16588	chr12:46923972-46924039_+				*	GIST	1	0.144082	0.212771	0.287483				linc-H1FNT-1,TCONS_00020407	42	369	67	5.50746	48.0581
16772	chr12:54410378-54410878_+			RP11-644F5.11			0	0.234346	0.219168	0.118851			ENST00000552576.1		155	286	500	0.572	4.99127
16780	chr12:54515595-54516284_+	AK095340		AC023055.2	*	HN_GIST_MLS	3	3.09972	3.42715	1.32561			ENST00000478241.1 ENST00000471276.1 ENST00000482378.1 ENST00000508246.1 ENST00000487582.1		479	49739	689	72.1901	629.931
16888	chr12:56576657-56576863_+				*	DDLPS	1	0.181198	0.299605	0.500465				linc-XRCC6BP1-1,TCONS_00020446	114	780	206	3.78641	33.0402
16954	chr12:65999835-65999990_+	uc001stp.1		CAND1			0	0.241715	0.235544	0.156921	ENST00000501254				55	273	155	1.76129	15.369
17129	chr12:91063370-91063613_+	CU677712		RP11-796E2.4			0	0.166265	0.174659	0.194414			ENST00000501008.2		77	415	243	1.70782	14.9024
17131	chr12:91064544-91064769_+	uc001tca.2		RP11-796E2.4		NPC	1	0.171267	0.204869	0.159496	ENST00000499685		ENST00000501008.1 ENST00000499685.1 ENST00000501008.2 ENST00000499685.2		85	225	225	1	8.726
17151	chr12:93753042-93753174_+	uc001tdk.1		KRT19P2	*	NPC	1	0.230952	0.528738	0.676453			ENST00000557173.1		60	1885	132	14.2803	124.61
17327	chr12:109859360-109859610_+	uc001trz.2		RP1-46F2.2 LOC100131138	*	EWS	1	0	0.32978	0.892833			ENST00000331096.2	linc-CUX2-2,TCONS_00020160	160	3607	250	14.428	125.899
17328	chr12:109865648-109865849_+			RP1-46F2.2		NPC	1	0.154161	0.205378	0.23053			ENST00000548368.1	linc-CUX2-1,TCONS_00021212	75	248	201	1.23383	10.7664
17332	chr12:110325285-110325434_+			RP3-473L9.4			0	0.233759	0.266846	0.199804			ENST00000552663.1 ENST00000548846.1	linc-SH2B3-1,TCONS_00020562	70	441	149	2.95973	25.8266
17383	chr12:115458293-115458376_+	NR_027346	NCRNA00173	LINC00173			0	0.132516	0.162109	0.183824			ENST00000470091.1 ENST00000477702.1	linc-MAP1LC3B2-2,TCONS_00020162 linc-MAP1LC3B2-2,TCONS_00020582 linc-MAP1LC3B2-2,TCONS_00020581	45	222	83	2.6747	23.3394
17384	chr12:115458456-115458680_+	NR_027346	NCRNA00173	LINC00173	*	NPC	1	0.314513	0.352107	0.297306			ENST00000470091.1 ENST00000477702.1	linc-MAP1LC3B2-2,TCONS_00020582 linc-MAP1LC3B2-2,TCONS_00020162 linc-MAP1LC3B2-2,TCONS_00020581	104	745	224	3.32589	29.0218
17416	chr12:119132620-119133444_+	uc001txs.1		RP1-278C19.3			0	0.400402	0.430316	0.247388			ENST00000542314.1 ENST00000539446.1 ENST00000535200.1		265	1229	824	1.4915	13.0149
17417	chr12:119133657-119133992_+	CR626729		RP1-278C19.3			0	0.187801	0.194938	0.168588			ENST00000539446.1		95	379	335	1.13134	9.87211
17420	chr12:119134591-119134913_+	uc001txs.1		RP1-278C19.3			0	0.504786	0.506904	0.164039			ENST00000542265.1 ENST00000535200.1		149	1115	322	3.46273	30.2158
17444	chr12:120110056-120110198_+	AK123448					0	0.184626	0.183982	0.145884				linc-P2RX4-1,TCONS_00020238	58	203	142	1.42958	12.4745
17478	chr12:120990577-120990844_+			AC156455.1	*		0	0.336868	0.388591	0.289728			ENST00000538790.1 ENST00000535337.1		142	893	267	3.34457	29.1847
17514	chr12:122415969-122416298_+	AK127402		RP13-942N8.1	*	EWS	1	0.497256	0.549485	0.267012			ENST00000543072.1		171	1585	329	4.81763	42.0386
17586	chr12:131240329-131240494_+					EWS	1	0.145621	0.175777	0.202897				linc-FBRSL1-2,TCONS_00020661	64	300	165	1.81818	15.8655
17688	chr13:29068070-29068268_+					GIST	1	0.232323	0.25079	0.213624				linc-USPL1-7,TCONS_00021740	97	418	198	2.11111	18.4216
17701	chr13:31425333-31425404_+	uc001utu.1	EEF1DP3	EEF1DP3			0	0.25916	0.257992	0.140936	uc001utv.2		ENST00000428783.1 ENST00000490410.1		30	324	71	4.56338	39.8201
17791	chr13:44863525-44863660_+	NR_024458	LOC100190939	TPT1-AS1 XXyac-R12DG2.2	*		0	0.545468	0.585881	0.280749	NR_024458		ENST00000517509.1 ENST00000524062.1 ENST00000405697.3 ENST00000522673.1 ENST00000330825.3 ENST00000379050.2		69	1432	135	10.6074	92.5603
17831	chr13:49881046-49881193_+	uc010adq.1				HN	1	0.187969	0.2377	0.232334				linc-RNASEH2B-1,TCONS_00021488	80	418	147	2.84354	24.8127
17855	chr13:51276390-51276619_+	CR610211		RP11-327P2.5			0	0.514382	0.494739	0.156378			ENST00000456688.1		137	1130	229	4.9345	43.0584
17891	chr13:70640378-70640524_+			LINC00348	*	MLS	1	0	0.100701	0.329301			ENST00000428761.1	linc-C13orf34-2,TCONS_00021565	71	390	146	2.67123	23.3092
17947	chr13:90804668-90804816_+	NR_027350	MIR17HG	MIR17HG		NPC	1	0.27415	0.318315	0.197178	NR_027349		ENST00000400282.2		74	426	148	2.87838	25.1167
18075	chr13:111810023-111810305_+	AK091058		LINC00403	*	EWS_MLS	2	0	0.359581	0.809016		NEW08384	ENST00000421423.1	linc-C13orf28-4,TCONS_00021601 linc-C13orf28-4,TCONS_00021911	163	3219	282	11.4149	99.6064
18165	chr14:22522095-22522336_+			RP11-298I3.4		MLS	1	0.353923	0.386214	0.209189			ENST00000556503.1 ENST00000557615.1 ENST00000555294.1		117	720	241	2.98755	26.0694
18192	chr14:23099281-23099455_+	AK094211		RP11-66N24.4			0	0.136974	0.138085	0.143761			ENST00000553985.1		61	229	174	1.31609	11.4842
18193	chr14:23099538-23099652_+	AK094211		RP11-66N24.4			0	0.243526	0.274326	0.174048			ENST00000553985.1		52	363	114	3.18421	27.7854
18194	chr14:23106242-23107395_+	uc001wko.1		RP11-66N24.3	*	EWS	1	0.935936	0.999237	0.454074			ENST00000555968.1		532	5052	1153	4.38161	38.234
18290	chr14:34415228-34415414_+	BC039097		RP11-73E17.2			0	0.344135	0.344873	0.159056			ENST00000557373.1		94	550	186	2.95699	25.8027
18307	chr14:36061662-36061883_+			NKX2-1-AS1		LungAdeno	1	0	0.0712996	0.246729			ENST00000521292.2		102	565	221	2.55656	22.3086
18309	chr14:36195714-36196115_+	BC008699			*	EWS	1	0	0.160924	0.463065				linc-PAX9-1,TCONS_00022475	194	1002	401	2.49875	21.8041
18375	chr14:50901785-50902001_+			RP11-255G12.1	*	HN	1	0.16341	0.19301	0.253194			ENST00000556479.1 ENST00000554409.1 ENST00000555801.1	linc-FRMD6-1,TCONS_00022501	86	408	216	1.88889	16.4825
18582	chr14:70351649-70351846_+			RP6-65G23.3		HN	1	0.130691	0.151803	0.168634			ENST00000554032.1 ENST00000557691.1		75	224	197	1.13706	9.92195
18740	chr14:85665611-85665696_+			CTD-2341M24.1			0	0.181873	0.183398	0.162853			ENST00000553668.1	linc-GPR65-6,TCONS_00022577 linc-GPR65-6,TCONS_00022573 linc-GPR65-6,TCONS_00022576 linc-GPR65-6,TCONS_00022578 linc-GPR65-6,TCONS_00022574	30	204	85	2.4	20.9424
18808	chr14:94715124-94715203_+	uc001yee.1	FLJ45244	DICER1-AS			0	0.204097	0.211849	0.154248			ENST00000439999.1		53	220	79	2.78481	24.3003
18809	chr14:94715586-94715998_+	NR_015415	FLJ45244	DICER1-AS1 DICER1-AS	*	EWS	1	1.21761	1.24481	0.426097	NR_015415		ENST00000439819.1 ENST00000435343.1 ENST00000439999.1 ENST00000554631.1		233	6349	412	15.4102	134.469
18826	chr14:96481244-96481472_+			AL133168.2		EWS	1	0.274742	0.291189	0.178059			ENST00000435624.1 ENST00000495064.1		111	430	228	1.88596	16.4569
18859	chr14:100367945-100368223_+	BC023543		MEG3	*	MLS	1	0.632531	1.28292	1.67871			ENST00000452120.1 ENST00000521812.1 ENST00000452120.2		214	9938	278	35.7482	311.939
18860	chr14:100371163-100372052_+	NR_003531	MEG3	MEG3	*		0	0.202391	0.273142	0.292829			ENST00000519709.1 ENST00000412736.2 ENST00000398461.1 ENST00000524035.1 ENST00000524131.1 ENST00000522618.1 ENST00000520714.1 ENST00000522771.1 ENST00000455531.1 ENST00000520069.1 ENST00000554639.1 ENST00000520069.2		286	632	889	0.710911	6.20341
18863	chr14:100382077-100382742_+	uc001yhv.2	MEG3	MEG3	*	MLS_SS	2	0.41076	1.22565	1.35251			ENST00000523671.1 ENST00000522771.1 ENST00000424076.2 ENST00000455531.1 ENST00000424076.3		321	10888	665	16.3729	142.87
18864	chr14:100383143-100383601_+	uc001yhv.2	MEG3	MEG3	*	MLS	1	0.195846	0.333529	0.357816			ENST00000522771.1 ENST00000424076.2 ENST00000455531.1 ENST00000424076.3		190	732	458	1.59825	13.9464
18870	chr14:100395885-100396227_+	AK124580		MEG3		MLS	1	0	0.170879	0.218627			ENST00000398460.3		91	255	342	0.745614	6.50623
18878	chr14:100608721-100609003_+	uc001yjz.1		AL132709.7	*	SS	1	0.386041	0.84322	0.940788	ENST00000444846 uc001yjz.1		ENST00000429368.1 ENST00000444846.1 ENST00000554016.1		185	4228	282	14.9929	130.828
18906	chr14:102091675-102091897_+			CTD-2555C10.3	*	HN	1	0.185052	0.251344	0.285154			ENST00000559946.1		114	572	222	2.57658	22.4832
18921	chr14:102469295-102469726_+	AK092824		RP11-365N19.2	*	ESS_MLS	2	0.453903	0.691724	0.682912			ENST00000560931.1		213	3197	431	7.41763	64.7263
18922	chr14:102469842-102469911_+	BC033190		RP11-365N19.2			0	0.135135	0.1686	0.175578			ENST00000560931.1		46	320	69	4.63768	40.4684
18959	chr14:103416152-103416471_+				*	EWS	1	0.281226	0.331792	0.289627				linc-TDRD9-2,TCONS_00022642	151	803	319	2.51724	21.9655
18991	chr14:104632831-104633119_+			RP11-44N21.1	*	EWS_GIST	2	0.592264	0.590688	0.333947			ENST00000548104.1 ENST00000546968.1 ENST00000548361.1	linc-BTBD6-1,TCONS_00022651 linc-BTBD6-1,TCONS_00022653 linc-BTBD6-1,TCONS_00023060 linc-BTBD6-1,TCONS_00022652 linc-BTBD6-1,TCONS_00022650 linc-BTBD6-1,TCONS_00022654	149	1820	288	6.31944	55.1435
18992	chr14:104635851-104636045_+			RP11-44N21.1		EWS	1	0.266773	0.292688	0.220922			ENST00000546968.1	linc-BTBD6-1,TCONS_00022651 linc-BTBD6-1,TCONS_00022653 linc-BTBD6-1,TCONS_00022652 linc-BTBD6-1,TCONS_00022654	111	588	194	3.03093	26.4479
19052	chr15:22915873-22916113_+	NR_023915	IPW	SNHG14 IPW			0	0.256727	0.260526	0.167981			ENST00000549804.1	linc-GABRA5-5,TCONS_00023320 linc-GABRA5-5,TCONS_00023184	108	377	240	1.57083	13.7071
19053	chr15:22916383-22916740_+	NR_023915	IPW	SNHG14 IPW	*		0	0.451564	0.49362	0.280526			ENST00000549804.1	linc-GABRA5-5,TCONS_00023320 linc-GABRA5-5,TCONS_00023184	180	1227	357	3.43697	29.9911
19098	chr15:35178757-35178899_+	CU674745		RP11-128A17.1			0	0.207434	0.262706	0.220485			ENST00000559509.1		93	466	142	3.28169	28.636
19121	chr15:38405855-38406195_+	uc001zlf.1		RP11-64K12.2		Bladder_NPC	2	0.397403	0.420855	0.225946	uc001zlf.1		ENST00000560415.1		156	909	340	2.67353	23.3292
19131	chr15:38515019-38515414_+				*	HN_ESS	2	1.20269	1.26413	0.650974				linc-BAHD1-1,TCONS_00023375 linc-BAHD1-1,TCONS_00023923 linc-BAHD1-1,TCONS_00023374	218	7804	395	19.757	172.399
19147	chr15:38987775-38988002_+	uc001znf.2				Bladder	1	0.188637	0.218285	0.176834				linc-DLL4-1,TCONS_00023377 linc-DLL4-1,TCONS_00023379 linc-DLL4-1,TCONS_00023924	118	367	227	1.61674	14.1077
19154	chr15:39363465-39363555_+	NR_026757	LOC729082	RP11-46M12.1 OIP5-AS1			0	0.253707	0.248966	0.153486			ENST00000500949.1 ENST00000501665.1 ENST00000558945.1 ENST00000558457.1 ENST00000500949.2 ENST00000561275.1 ENST00000560706.1 ENST00000559368.1 ENST00000560545.1 ENST00000561226.1 ENST00000557993.1	linc-NUSAP1-1,TCONS_00023381 linc-NUSAP1-1,TCONS_00023186 linc-NUSAP1-1,TCONS_00023382	38	292	90	3.24444	28.311
19155	chr15:39381339-39381413_+	BX647764		RP11-46M12.1		GIST	1	0.268769	0.271682	0.111751			ENST00000500949.1 ENST00000500949.2	linc-NUSAP1-1,TCONS_00023383 linc-NUSAP1-1,TCONS_00023384 linc-NUSAP1-1,TCONS_00023382	52	315	74	4.25676	37.1445
19156	chr15:39385931-39386019_+	uc001zno.1		RP11-46M12.1		GIST	1	0.376839	0.39003	0.199287	uc001zno.1		ENST00000500949.2	linc-NUSAP1-1,TCONS_00023383 linc-NUSAP1-1,TCONS_00023384 linc-NUSAP1-1,TCONS_00023382	38	675	88	7.67045	66.9324
19251	chr15:42811241-42811463_+	uc001zue.2					0	0.205241	0.198364	0.147454	ENST00000507729				80	245	222	1.1036	9.63005
19252	chr15:42812225-42812285_+	uc001zue.2				HN	1	0.248101	0.26466	0.145507	ENST00000507729				50	363	60	6.05	52.7923
19264	chr15:43598929-43599135_+	uc001zvk.2	C15orf21	C15orf21	*	Prostate	1	0	0.237621	0.708566			ENST00000495658.1		165	3459	206	16.7913	146.521
19287	chr15:48435615-48435844_+	NR_024490	LOC100129387	CTD-3110H11.2		MLS	1	0.222161	0.229	0.138814			ENST00000499624.1 ENST00000499326.1 ENST00000560187.1 ENST00000560359.1 ENST00000499624.2 ENST00000561289.1		83	256	229	1.1179	9.75483
19289	chr15:48447389-48447512_+	BC035091				GIST_MLS	2	0.267735	0.280377	0.20143				linc-USP8-1,TCONS_00023262	49	414	123	3.36585	29.3705
19306	chr15:49994933-49995190_+	AK125687				GIST	1	0.490626	0.52771	0.22582	ENST00000503512				137	1179	257	4.58755	40.031
19312	chr15:50259717-50259944_+	uc002abv.2		RP11-430B1.2			0	0.187361	0.177235	0.13747			ENST00000559779.1 ENST00000560518.1		65	200	227	0.881057	7.68811
19335	chr15:55386994-55387234_+	NR_024433	LOC283663	AC016525.1 LOC283663	*	GIST	1	0.550874	0.616227	0.285606			ENST00000501726.1 ENST00000500191.1 ENST00000502027.1	linc-CGNL1-2,TCONS_00023187 linc-CGNL1-2,TCONS_00023419 linc-CGNL1-2,TCONS_00023264 linc-CGNL1-2,TCONS_00023947 linc-CGNL1-2,TCONS_00023420 linc-CGNL1-2,TCONS_00023422 linc-CGNL1-2,TCONS_00023946 linc-CGNL1-2,TCONS_00023424 linc-CGNL1-2,TCONS_00023950 linc-CGNL1-2,TCONS_00023228 linc-CGNL1-2,TCONS_00023423 linc-CGNL1-2,TCONS_00023944 linc-CGNL1-2,TCONS_00023949 linc-CGNL1-2,TCONS_00023945 linc-CG…	153	1813	240	7.55417	65.9177
19350	chr15:56941187-56941268_+	uc002afm.2				Bladder	1	0.171601	0.159501	0.167605	uc002afm.2				45	219	81	2.7037	23.5925
19497	chr15:67174721-67175194_+	NR_026949	TMEM84	LINC00277	*	EWS	1	0.140079	0.308048	0.59843	NR_026949		ENST00000415504.1 ENST00000440444.1 ENST00000558922.1		222	1934	473	4.08879	35.6788
19567	chr15:72560446-72560566_+	uc002aya.2		AC012435.1		GIST	1	0.352937	0.353029	0.156826	ENST00000499217		ENST00000499217.1		73	620	120	5.16667	45.0844
19672	chr15:81222728-81222855_+	BX538250		RP11-752G15.6			0	0.235816	0.233218	0.155735			ENST00000544685.1 ENST00000561107.1 ENST00000558174.1 ENST00000559366.1		54	306	127	2.40945	21.0249
19737	chr15:87742365-87742699_+	NR_015411	LOC254559	CTD-2335A18.1 LOC254559	*	NPC_EWS	2	0.443006	0.866226	1.06827			ENST00000546186.1 ENST00000538734.1	linc-C15orf42-2,TCONS_00023501 linc-C15orf42-2,TCONS_00023497 linc-C15orf42-2,TCONS_00023499 linc-C15orf42-2,TCONS_00023192 linc-C15orf42-2,TCONS_00023500 linc-C15orf42-2,TCONS_00023496 linc-C15orf42-2,TCONS_00023498	202	6374	334	19.0838	166.526
19776	chr15:89185369-89185536_+			CTD-3094K11.1			0	0.163473	0.176014	0.160135			ENST00000558221.1	linc-FURIN-1,TCONS_00023505 linc-FURIN-1,TCONS_00023506	76	310	167	1.85629	16.198
19784	chr15:89366819-89366954_+	uc002bqr.1		AC068831.10		Bladder	1	0.211427	0.233721	0.184235	ENST00000501381		ENST00000501381.1 ENST00000556904.1 ENST00000417221.4 ENST00000557804.1 ENST00000501381.3		51	299	135	2.21481	19.3265
19797	chr15:91227320-91227399_+			LOC100507217			0	0.213938	0.18831	0.131151	NR_037601				45	268	79	3.39241	29.6021
19799	chr15:91241957-91242302_+	BC040578		LOC100507217	*	GIST	1	1.56502	1.65164	0.605436	NR_037601				204	11470	345	33.2464	290.108
19800	chr15:91242326-91242453_+	BC031320		LOC100507217			0	0.214	0.209109	0.13914	NR_037601				61	209	127	1.64567	14.3601
19801	chr15:91242821-91242968_+	uc002bsm.1		LOC100507217			0	0.236999	0.263749	0.185192	NR_037601				66	355	147	2.41497	21.073
19938	chr16:709355-709511_+	uc010bra.1			*		0	0.44127	0.487696	0.280514	uc010bra.1				86	1234	156	7.91026	69.0249
20004	chr16:1954944-1955207_+	NR_003020	SNORA78	SNHG9	*	Prostate	1	2.92868	3.14673	1.03379	NR_003142		ENST00000531523.1		169	51145	263	194.468	1696.93
20005	chr16:1955236-1955490_+	NR_003020	SNORA78	SNHG9	*		0	2.5924	2.64212	0.798004	NR_003142		ENST00000531523.1		167	28353	254	111.626	974.049
20264	chr16:14327382-14327552_+						0	0.147611	0.154246	0.155788				linc-BFAR-1,TCONS_00024334 linc-BFAR-1,TCONS_00024335 linc-BFAR-1,TCONS_00024336	82	250	170	1.47059	12.8324
20500	chr16:30023628-30023916_+	uc002dwo.1		AC012645.1			0	0.209291	0.211998	0.142129			ENST00000515455.1		92	257	288	0.892361	7.78675
20523	chr16:30453990-30454105_+	uc002dyp.1		AC002310.1			0	0.354406	0.354207	0.161075	ENST00000457283		ENST00000457283.2		68	650	115	5.65217	49.3209
20560	chr16:30961339-30961798_+	uc002ean.1		AC135050.2	*	NPC_GIST	2	0.822623	0.891899	0.318367	ENST00000503629		ENST00000503629.1		242	3234	459	7.04575	61.4813
20588	chr16:31626078-31626228_+	NR_024034	KIAA0664P3	KIAA0664L3			0	0.385198	0.405392	0.183596	ENST00000431761		ENST00000254109.5 ENST00000525610.1 ENST00000532304.1 ENST00000431761.1		99	690	150	4.6	40.1396
20705	chr16:55210082-55210213_+	NR_001447	MT1L	MT1L			0	0.320979	0.329652	0.239288	NR_001447				81	862	131	6.58015	57.4184
20711	chr16:55236151-55236343_+	NR_027781	MT1DP	MT1DP			0	0	0.0986494	0.147422			ENST00000463480.1 ENST00000486551.1	linc-MT1B-1,TCONS_00024226 linc-MT1B-1,TCONS_00024227	63	212	192	1.10417	9.63496
20972	chr16:74352652-74352882_+						0	0.234155	0.270492	0.193857				linc-CNTNAP4-1,TCONS_00024468	72	393	230	1.7087	14.9101
21010	chr16:78361793-78361960_+						0	0.197317	0.209809	0.167333				linc-DYNLRB2-3,TCONS_00024482	69	241	167	1.44311	12.5926
21073	chr16:83734919-83735099_+	BC040918		AC026469.1 LOC400548			0	0.231278	0.222059	0.119464			ENST00000509267.2	linc-KIAA0182-2,TCONS_00024229	72	237	180	1.31667	11.4892
21099	chr16:85331916-85332232_+				*		0	0.141166	0.221252	0.355938				linc-MAP1LC3B-5,TCONS_00024499	125	497	316	1.57278	13.7241
21100	chr16:85908935-85909132_+				*	EWS	1	0.609381	0.694064	0.345842		NEW12039		linc-MAP1LC3B-2,TCONS_00024900 linc-MAP1LC3B-2,TCONS_00024899	125	2349	197	11.9239	104.048
21126	chr16:87269145-87269382_+	NR_024402	MGC23284	MGC23284		EWS	1	0.534858	0.529018	0.233363	NR_024402				132	1297	237	5.47257	47.7537
21127	chr16:87269877-87270106_+	uc002flh.1	MGC23284	AC138028.2	*	EWS	1	0.469051	0.478931	0.255623			ENST00000504545.1		106	1081	229	4.72052	41.1913
21158	chr16:88092299-88092412_+						0	0.215099	0.229315	0.127463				linc-SPG7-1,TCONS_00024522	54	220	113	1.9469	16.9887
21159	chr16:88092900-88093167_+						0	0.265832	0.250521	0.135361				linc-SPG7-1,TCONS_00024522 linc-SPG7-1,TCONS_00024914	102	326	267	1.22097	10.6542
21191	chr16:88416220-88416442_+	AK130680				EWS	1	0.264657	0.265505	0.171705				linc-SPIRE2-1,TCONS_00024919	94	390	222	1.75676	15.3295
21206	chr16:88590262-88590467_+	NR_003227	AFG3L1	AFG3L1P		Bladder	1	0.402702	0.452515	0.207131	NR_003226		ENST00000418696.1 ENST00000436447.1 ENST00000457926.1 ENST00000437774.1 ENST00000458301.1 ENST00000427658.1		110	902	205	4.4	38.3944
21207	chr16:88594455-88594628_+	NR_003228	AFG3L1	AFG3L1P			0	0.337951	0.380325	0.19328			ENST00000557444.1 ENST00000388970.3 ENST00000355531.3 ENST00000454997.1		111	682	173	3.9422	34.3996
21243	chr17:1367859-1368290_+	NM_148896	NPB	AC100748.2		Bladder	1	0.44779	0.452557	0.179049			ENST00000425081.1		172	1023	431	2.37355	20.7116
21278	chr17:2563073-2563111_+						0	0.269359	0.287463	0.154788				linc-RAP1GAP2-1,TCONS_00025273	31	377	38	9.92105	86.5711
21332	chr17:4955947-4956111_+	CU677556		AC012146.7	*		0	0.578768	0.644021	0.279906			ENST00000413077.1		126	1872	164	11.4146	99.6041
21474	chr17:10468186-10468416_+	AK097500		AC005323.1	*		0	0.261177	0.296767	0.283438			ENST00000510453.1		116	526	230	2.28696	19.956
21517	chr17:16307791-16308007_+	NR_027178		C17orf76-AS1	*		0	0.428305	0.491239	0.44475			ENST00000483588.1 ENST00000472367.1 ENST00000478103.1		147	1386	216	6.41667	55.9919
21586	chr17:20768415-20768508_+			AC090774.1			0	0.312355	0.3307	0.167325			ENST00000417232.1 ENST00000443508.1	linc-DHRS7B-4,TCONS_00025161	36	427	93	4.5914	40.0646
21623	chr17:23578874-23579157_+	NR_003064	PYY2	PYY2	*		0	0.468738	0.609268	0.444409			ENST00000441253.1		167	2980	283	10.53	91.8851
21764	chr17:27759282-27759435_+						0	0.247341	0.248861	0.143323				linc-PSMD11-1,TCONS_00025349	87	317	153	2.0719	18.0794
21765	chr17:27759497-27759630_+				*		0	0.526071	0.591943	0.314396				linc-PSMD11-1,TCONS_00025349	84	1309	133	9.84211	85.8822
21819	chr17:31236650-31236965_+			AC015849.2	*	GIST	1	0.244965	0.299373	0.252852		NEW12875	ENST00000413928.1		116	596	315	1.89206	16.5102
21874	chr17:34335475-34335672_+	uc002hrb.1				NPC	1	0.253638	0.248514	0.160576				linc-RPL19-3,TCONS_00025119 linc-RPL19-3,TCONS_00025371	92	263	197	1.33503	11.6494
21875	chr17:34336198-34336432_+	uc002hrb.1				GIST	1	0.255909	0.304982	0.246208				linc-RPL19-3,TCONS_00025119 linc-RPL19-3,TCONS_00025371	124	623	234	2.66239	23.2321
21886	chr17:34977126-34977316_+					MLS	1	0.342148	0.392757	0.201283				linc-PPP1R1B-1,TCONS_00025374 linc-PPP1R1B-1,TCONS_00025376 linc-PPP1R1B-1,TCONS_00025378 linc-PPP1R1B-1,TCONS_00025375 linc-PPP1R1B-1,TCONS_00025377	97	769	190	4.04737	35.3174
21949	chr17:35936494-35936750_+	uc002huv.1					0	0.208898	0.290001	0.232414				linc-TMEM99-4,TCONS_00025120 linc-TMEM99-4,TCONS_00025383	133	663	256	2.58984	22.599
22201	chr17:44034434-44034682_+	NR_033202	LOC404266	RP11-357H14.7	*	GIST	1	0.221171	0.516077	1.38042			ENST00000465846.1 ENST00000476204.1 ENST00000480872.1 ENST00000429755.2 ENST00000492897.1 ENST00000481995.1 ENST00000474324.1 ENST00000477144.1 ENST00000491264.1 ENST00000429755.3 ENST00000492897.2		195	10140	248	40.8871	356.781
22202	chr17:44038471-44038739_+	NR_033201	LOC404266	RP11-357H14.7	*	GIST	1	0	0.133364	0.368974			ENST00000467155.1 ENST00000487849.1 ENST00000466037.1 ENST00000491264.1 ENST00000494420.1 ENST00000467155.2 ENST00000487849.2 ENST00000466037.2		125	710	268	2.64925	23.1174
22305	chr17:46299405-46299700_+	uc002isy.2		AC091062.2		EWS	1	0.232343	0.235683	0.158882			ENST00000416263.2 ENST00000523470.1 ENST00000514358.1		100	335	295	1.13559	9.90919
22673	chr17:72596977-72597033_+	NR_003013	SCARNA16	LINC00338			0	0.235733	0.254503	0.157167			ENST00000366365.2		29	442	56	7.89286	68.8731
22675	chr17:72602433-72602647_+	NR_027058	C17orf86	LINC00338			0	0.29602	0.315989	0.153567	NR_027058		ENST00000434411.1		122	457	214	2.13551	18.6345
22837	chr17:77481361-77481545_+	NR_015454	LOC92659	AC145207.1 MAFG-AS1			0	0.371422	0.37881	0.219494			ENST00000500627.1	linc-ASPSCR1-1,TCONS_00025107 linc-ASPSCR1-1,TCONS_00025525	95	886	184	4.81522	42.0176
22838	chr17:77481801-77481906_+	NR_015454	LOC92659	AC145207.1 MAFG-AS1	*		0	0.732627	0.768955	0.366464			ENST00000500627.1	linc-ASPSCR1-1,TCONS_00025107 linc-ASPSCR1-1,TCONS_00025525	83	2544	105	24.2286	211.419
23229	chr18:59199584-59199819_+					EWS	1	0.423318	0.451912	0.247329		NEW14346			132	1098	235	4.67234	40.7709
24113	chr19:32989307-32989469_+	BC024732		AC006504.1	*		0	0.713536	0.743356	0.252409	ENST00000444167		ENST00000444167.2		137	2430	162	15	130.89
24136	chr19:38487530-38487701_+	NR_026887	LOC80054				0	0.300104	0.368172	0.240214				linc-CEBPG-1,TCONS_00026994	104	864	171	5.05263	44.0893
24137	chr19:38487827-38487938_+	BC027959					0	0.374823	0.400922	0.227757				linc-CEBPG-1,TCONS_00026994	79	881	111	7.93694	69.2577
24262	chr19:42010637-42010828_+	uc002oev.1		AC020928.2			0	0.217887	0.209236	0.120115			ENST00000501367.1		59	201	191	1.05236	9.18286
24271	chr19:42512276-42512434_+	AK123379				MLS	1	0.292687	0.300525	0.190604	ENST00000504080				87	508	158	3.21519	28.0558
24396	chr19:46148334-46148382_+	NR_001278	CYP2B7P1	CYP2B7P1	*	LungAdeno	1	0	0.151225	0.370204	NR_001278				39	749	48	15.6042	136.162
24441	chr19:47353283-47353481_+	uc002ost.1		CTC-378H22.2			0	0.211617	0.222844	0.153216			ENST00000559786.1	linc-ZNF526-1,TCONS_00026792	80	280	198	1.41414	12.3398
24569	chr19:50963888-50964202_+	CR622406		AC074212.5			0	0.154753	0.168045	0.159563			ENST00000559756.1		119	249	314	0.792994	6.91967
24797	chr19:55679884-55679994_+	uc002psm.1					0	0.223369	0.211528	0.14789	uc002psm.1				62	306	110	2.78182	24.2742
24806	chr19:56013717-56013921_+	uc002ptj.2					0	0.324316	0.304567	0.168051				linc-KLK3-2,TCONS_00027076 linc-KLK3-2,TCONS_00027596 linc-KLK3-2,TCONS_00027077 linc-KLK3-2,TCONS_00027597 linc-KLK3-2,TCONS_00026795	105	491	204	2.40686	21.0023
24847	chr19:57176283-57176330_+	uc002pyc.2		AC011460.1			0	0.0996267	0.169105	0.216359			ENST00000500242.1		30	268	47	5.70213	49.7568
24961	chr19:61582741-61583043_+	NR_003127	ZNF542	ZNF542			0	0.267995	0.285293	0.150099			ENST00000495307.1		100	390	302	1.29139	11.2687
24973	chr19:62501435-62501520_+	AK074582			*		0	0.717688	0.787258	0.318031				linc-ZNF543-1,TCONS_00027635	72	2304	85	27.1059	236.526
25008	chr19:63480431-63480645_+						0	0.341402	0.361117	0.198117				linc-ZNF8-1,TCONS_00027643	99	710	214	3.31776	28.9508
25041	chr19:63785112-63785377_+	NR_026052	MGC2752	MGC2752 AC016629.2	*	GIST	1	1.26094	1.25706	0.372752	NR_026052		ENST00000493504.1		187	6751	265	25.4755	222.299
25087	chr20:2141549-2141774_+			RP11-128M1.1			0	0.236171	0.266141	0.232326			ENST00000447956.1 ENST00000411839.1	linc-TGM3-1,TCONS_00028094 linc-TGM3-1,TCONS_00027895 linc-TGM3-1,TCONS_00027894	98	567	225	2.52	21.9895
25094	chr20:2585593-2585636_+	NR_002738	SNORD57	SNORD57		Bladder	1	0.259361	0.293831	0.206736			ENST00000448188.1		33	520	43	12.093	105.524
25426	chr20:33568478-33568750_+						0	0.294041	0.311085	0.15364	ENST00000466530				116	456	272	1.67647	14.6289
25492	chr20:36512646-36512971_+	NR_003239	SNHG11	SNHG11	*	Prostate	1	1.20428	1.24854	0.40658	NR_003239		ENST00000453698.1 ENST00000400436.2 ENST00000483342.1 ENST00000421599.1 ENST00000449351.1 ENST00000359074.4 ENST00000420006.1 ENST00000432153.1 ENST00000437028.1 ENST00000434729.1 ENST00000457218.1 ENST00000442419.1 ENST00000444816.1		260	7807	325	24.0215	209.612
25593	chr20:44085411-44085620_+	NM_001134771		RP11-465L10.7	*	EWS_GIST	2	0.71033	0.963834	0.809338	ENST00000413737		ENST00000413737.1		162	6652	209	31.8278	277.729
25634	chr20:47338960-47339179_+	NR_003605	C20orf199	ZNFX1-AS1	*	Bladder_NPC_GIST_MLS	4	1.6517	1.78356	0.781202	NR_036659		ENST00000417721.1 ENST00000450535.1 ENST00000441722.1 ENST00000371743.3 ENST00000458653.1 ENST00000326677.5 ENST00000428008.1		151	14042	219	64.1187	559.5
25656	chr20:48226387-48226590_+			RP11-112L6.4			0	0.224688	0.217248	0.165201			ENST00000411453.1	linc-CEBPB-1,TCONS_00027948 linc-CEBPB-1,TCONS_00028563	93	320	203	1.57635	13.7553
25660	chr20:48328120-48328418_+	uc010gig.1		RP11-290F20.3			0	0.186831	0.232415	0.223325	ENST00000425497 ENST00000445003 ENST00000422459 ENST00000421019 uc010gig.1		ENST00000425497.1 ENST00000445003.1 ENST00000422459.1 ENST00000421019.1		108	450	298	1.51007	13.1769
25796	chr20:60364680-60364867_+			RP11-157P1.5			0	0.11924	0.163639	0.245352			ENST00000478167.1 ENST00000487421.1 ENST00000456721.1		81	302	187	1.61497	14.0923
25817	chr20:61205911-61206149_+	NR_003244	HAR1A	HAR1A			0	0.143947	0.147935	0.165381	ENST00000433161		ENST00000433161.1	linc-BIRC7-3,TCONS_00028262 linc-BIRC7-3,TCONS_00027839	82	247	238	1.03782	9.05598
25825	chr20:61472770-61472950_+	AK127527		RP11-261N11.8	*	ESS_SS	2	0	0.127474	0.329767			ENST00000428531.1 ENST00000370257.1		70	369	180	2.05	17.8883
25839	chr20:61729962-61730408_+			CTD-3184A7.4	*	NPC_GIST	2	1.23431	1.26429	0.394452		NEW19600	ENST00000449500.1 ENST00000411579.1	linc-RTEL1-1,TCONS_00027985 linc-RTEL1-1,TCONS_00027984 linc-RTEL1-1,TCONS_00028269	214	6438	446	14.435	125.96
25840	chr20:61730451-61730725_+			CTD-3184A7.4		NPC	1	0.222617	0.239566	0.109338			ENST00000449500.1 ENST00000411579.1	linc-RTEL1-1,TCONS_00027985 linc-RTEL1-1,TCONS_00027984 linc-RTEL1-1,TCONS_00028269	98	223	274	0.813869	7.10182
25928	chr21:25869125-25869326_+	NR_001458	MIR155HG	MIR155HG		NPC	1	0.183237	0.23248	0.217843			ENST00000456917.1		78	261	201	1.29851	11.3308
25967	chr21:32687744-32688133_+	NR_026845	C21orf119	C21orf119			0	0.252066	0.262137	0.133788	NR_026845				136	355	389	0.912596	7.96332
26002	chr21:34225763-34225928_+	uc002ytn.2		AP000569.8			0	0.127064	0.150823	0.161762	ENST00000427447		ENST00000427447.1	linc-SLC5A3-2,TCONS_00028768 linc-SLC5A3-2,TCONS_00029211 linc-SLC5A3-2,TCONS_00029003	64	223	165	1.35152	11.7933
26004	chr21:34271248-34271509_+	AK124146		AP000569.8			0	0.147967	0.167121	0.149272	ENST00000427447		ENST00000427447.1	linc-SLC5A3-2,TCONS_00029003	90	250	261	0.957854	8.35824
26005	chr21:34272305-34272504_+	AK124146					0	0.139423	0.149246	0.134054				linc-SLC5A3-2,TCONS_00029003	68	200	199	1.00503	8.76985
26035	chr21:37262720-37262816_+			AP000704.5			0	0.191937	0.1875	0.135407			ENST00000430068.1		59	231	96	2.40625	20.9969
26092	chr21:43176759-43176914_+	AK056041	NDUFV3				0	0.201256	0.212993	0.197024		NEW19860		linc-NDUFV3-1,TCONS_00029230 linc-NDUFV3-1,TCONS_00029038 linc-NDUFV3-1,TCONS_00029039 linc-NDUFV3-1,TCONS_00029037	62	378	155	2.43871	21.2802
26111	chr21:43697935-43698156_+	NR_026960	C21orf125	LINC00319	*	HN_NPC	2	0.0884828	0.211898	0.303981			ENST00000342757.2 ENST00000448049.1	linc-RRP1B-2,TCONS_00028751 linc-RRP1B-2,TCONS_00028852	130	799	221	3.61538	31.5479
26152	chr21:44576334-44576707_+	AK074162		AP001062.7			0	0.367948	0.397768	0.23745			ENST00000448927.1		177	755	373	2.02413	17.6626
26161	chr21:45048224-45048423_+	BC156523		AL773604.8			0	0.240279	0.274571	0.190095			ENST00000417820.1	linc-C21orf70-5,TCONS_00029055 linc-C21orf70-5,TCONS_00028857	83	384	199	1.92965	16.8381
26169	chr21:45173368-45173972_+	uc002zgh.2		AL844908.5	*	EWS	1	0.522712	0.79557	0.80801			ENST00000441379.1		268	6440	604	10.6623	93.0388
26178	chr21:45541487-45541681_+	NR_026943	LOC642852	LINC00205 LOC642852			0	0.254998	0.267409	0.160373			ENST00000433465.1	linc-COL18A1-4,TCONS_00029060 linc-COL18A1-4,TCONS_00028752 linc-COL18A1-4,TCONS_00029249 linc-COL18A1-4,TCONS_00029246 linc-COL18A1-4,TCONS_00028859 linc-COL18A1-4,TCONS_00029056 linc-COL18A1-4,TCONS_00029248	88	345	194	1.77835	15.5179
26180	chr21:45597698-45597809_+				*	Prostate	1	0.163258	0.205982	0.282157				linc-COL18A1-2,TCONS_00029062	90	648	111	5.83784	50.941
26189	chr21:45840755-45840945_+	uc002zhn.1		AL133493.2		EWS	1	0.124203	0.145592	0.226617	uc002zhn.1		ENST00000441095.1 ENST00000424569.1	linc-PCBP3-1,TCONS_00028861 linc-PCBP3-1,TCONS_00028862	85	297	190	1.56316	13.6401
26191	chr21:46219038-46219275_+						0	0.230469	0.255808	0.228578				linc-COL6A1-1,TCONS_00029064	94	427	237	1.80169	15.7215
26202	chr21:46479437-46479761_+	BC030022		MCM3AP-AS1			0	0.419972	0.417462	0.234472			ENST00000420074.1		120	1104	324	3.40741	29.733
26233	chr22:16026083-16026306_+	NR_024482	CECR4	CECR5-AS1	*	EWS	1	0.385511	0.481718	0.304973			ENST00000329743.3 ENST00000431923.1		119	1370	223	6.1435	53.6082
26253	chr22:17361907-17362123_+	NR_002733	DGCR5	DGCR5		GIST	1	0.265527	0.27871	0.227858	NR_002733		ENST00000438934.1		110	601	216	2.78241	24.2793
26301	chr22:19648685-19648950_+	uc002zti.1		XXbac-B135H6.15	*	Bladder	1	0.331312	0.403642	0.271426			ENST00000444039.1	linc-AIFM3-1,TCONS_00029333	136	1033	265	3.89811	34.0149
26308	chr22:19693948-19694149_+	NR_027051	FLJ39582	AC002472.9			0	0.180916	0.181829	0.143548			ENST00000436079.1 ENST00000452284.1		81	226	201	1.12438	9.81133
26331	chr22:20627496-20627765_+	BX538315		LL22NC03-86G7.1		MLS	1	0.30205	0.282179	0.180541			ENST00000458178.1		120	457	269	1.69888	14.8245
26346	chr22:22132851-22132875_+	DQ912588		AP000344.4	*		0	0.403846	0.50119	0.317605			ENST00000454268.1 ENST00000457193.1		25	1305	24	54.375	474.476
26390	chr22:24185454-24185515_+	uc003abt.2		CRYBB2P1	*	LMS	1	0.172207	0.435928	0.68021	NR_033733		ENST00000382734.4 ENST00000415709.1 ENST00000354451.2 ENST00000509460.2		60	2011	61	32.9672	287.672
26404	chr22:25240343-25240509_+	uc010gvf.1					0	0.218728	0.220277	0.114253	uc010gvf.1				62	223	166	1.34337	11.7223
26405	chr22:25394950-25395266_+	NR_003491	MIAT	MIAT		ESS	1	0.128049	0.162699	0.218081			ENST00000423278.1 ENST00000421151.1 ENST00000456129.1 ENST00000430080.1	linc-HSCB-11,TCONS_00029543 linc-HSCB-11,TCONS_00029545 linc-HSCB-11,TCONS_00029323 linc-HSCB-11,TCONS_00029542 linc-HSCB-11,TCONS_00029324 linc-HSCB-11,TCONS_00029544 linc-HSCB-11,TCONS_00029322	91	257	316	0.813291	7.09678
26406	chr22:25396249-25396551_+	NR_003491	MIAT	MIAT	*	NPC_ESS_GIST	3	0.706664	0.980324	0.89269			ENST00000423278.1 ENST00000421151.1 ENST00000456129.1 ENST00000430080.1	linc-HSCB-11,TCONS_00029543 linc-HSCB-11,TCONS_00029545 linc-HSCB-11,TCONS_00029323 linc-HSCB-11,TCONS_00029542 linc-HSCB-11,TCONS_00029324 linc-HSCB-11,TCONS_00029544 linc-HSCB-11,TCONS_00029322	211	5877	302	19.4603	169.81
26407	chr22:25401974-25402422_+	NR_003491	MIAT	MIAT	*	NPC_ESS_GIST	3	0.349095	0.502836	0.460736			ENST00000423278.1 ENST00000421151.1 ENST00000456129.1 ENST00000430080.1	linc-HSCB-11,TCONS_00029545 linc-HSCB-11,TCONS_00029323 linc-HSCB-11,TCONS_00029542 linc-HSCB-11,TCONS_00029324 linc-HSCB-11,TCONS_00029322	236	1623	448	3.62277	31.6123
26409	chr22:25447838-25448110_+	AK026502		CTA-211A9.5	*	NPC	1	0.614477	0.626422	0.260269			ENST00000417083.1	linc-HSCB-11,TCONS_00029543 linc-HSCB-11,TCONS_00029395 linc-HSCB-11,TCONS_00029544	171	1705	272	6.26838	54.6979
26410	chr22:25460961-25461200_+					NPC	1	0.453363	0.48337	0.220059				linc-HSCB-11,TCONS_00029552	131	810	239	3.38912	29.5735
26415	chr22:26728342-26728643_+	NR_026963	LOC284900	TTC28-AS1			0	0.569372	0.576663	0.248727			ENST00000454741.1		156	1573	301	5.22591	45.6013
26477	chr22:29701869-29702034_+	NR_002323	TUG1	TUG1			0	0.39939	0.436689	0.22151	ENST00000450248		ENST00000540687.1 ENST00000521091.1 ENST00000519077.1	linc-SMTN-1,TCONS_00029325 linc-SMTN-1,TCONS_00029580 linc-SMTN-1,TCONS_00029410 linc-SMTN-1,TCONS_00029579 linc-SMTN-1,TCONS_00029336	101	773	165	4.68485	40.88
26478	chr22:29704360-29704816_+	NR_002323	TUG1	TUG1	*	Bladder	1	1.32787	1.37268	0.5646	ENST00000450248		ENST00000521091.1 ENST00000519077.1	linc-SMTN-1,TCONS_00029325 linc-SMTN-1,TCONS_00029580 linc-SMTN-1,TCONS_00029410 linc-SMTN-1,TCONS_00029579 linc-SMTN-1,TCONS_00029336	259	9165	456	20.0987	175.381
26479	chr22:29705168-29705349_+	NR_002323	TUG1	TUG1			0	0.303321	0.30761	0.176679				linc-SMTN-1,TCONS_00029325 linc-SMTN-1,TCONS_00029580 linc-SMTN-1,TCONS_00029579 linc-SMTN-1,TCONS_00029336	86	457	181	2.52486	22.032
26482	chr22:29830737-29831091_+	uc003ajp.1	SMTN	RP3-412A9.10	*		0	0.623742	0.609941	0.363327			ENST00000504335.1		197	2416	354	6.82486	59.5537
26639	chr22:37474734-37474987_+			RP3-508I15.14		EWS	1	0.363218	0.402823	0.159611			ENST00000416406.1		134	699	253	2.76285	24.1086
26754	chr22:40684627-40684820_+	NR_024355	LOC339674	BK250D10.8 CTA-250D10.15		EWS	1	0.220052	0.265032	0.236024	NR_024355		ENST00000381348.4		89	458	193	2.37306	20.7073
26820	chr22:44785040-44785262_+	NR_027240	LOC730668	LOC730668		Bladder	1	0.175463	0.198988	0.19854	NR_027240				92	310	222	1.3964	12.185
26821	chr22:44789706-44790021_+	NR_027240		CITF22-92A6.1		EWS_GIST	2	0.2692	0.268777	0.160317			ENST00000549666.1		124	431	315	1.36825	11.9394
26823	chr22:44831372-44831504_+	NR_027034	LOC150381	RP6-109B7.3			0	0.219339	0.213765	0.148912			ENST00000416202.1 ENST00000451166.1 ENST00000445441.1		69	336	132	2.54545	22.2116
26824	chr22:44831589-44831736_+	NR_027034	LOC150381	RP6-109B7.3		HN	1	0.272503	0.281536	0.189709			ENST00000416202.1 ENST00000451166.1 ENST00000445441.1		97	498	147	3.38776	29.5616
26842	chr22:45322491-45322732_+	AK092202		RP3-439F8.1	*	NPC_GIST	2	0.294703	0.409705	0.360033			ENST00000426112.1	linc-GRAMD4-2,TCONS_00029615 linc-GRAMD4-2,TCONS_00029435	134	1226	241	5.08714	44.3904
26873	chr22:47648255-47648405_+					EWS	1	0	0.0874488	0.232941				linc-ZBED4-3,TCONS_00029624	60	267	150	1.78	15.5323
26875	chr22:47678827-47679058_+	uc003bip.2		WI2-81516E3.1	*	EWS	1	0	0.115402	0.348523			ENST00000380981.2	linc-ZBED4-2,TCONS_00029341	113	632	231	2.73593	23.8737
26876	chr22:47679957-47680141_+	uc003bip.2		WI2-81516E3.1	*	EWS	1	0	0.0951419	0.365855			ENST00000380981.2	linc-ZBED4-2,TCONS_00029341	108	626	184	3.40217	29.6874
26883	chr22:48682833-48683099_+	AK126604		AL671710.1			0	0.293841	0.284798	0.179943			ENST00000499173.1		119	586	266	2.20301	19.2235
26884	chr22:48683947-48684205_+	AK126604		AL671710.1			0	0.228776	0.214335	0.12164			ENST00000499173.1		87	236	258	0.914729	7.98193
26933	chr22:49368907-49369211_+	NR_021492	LOC100144603	CTA-384D8.20 LOC100144603			0	0.393642	0.384206	0.198659			ENST00000380711.3	linc-MAPK8IP2-1,TCONS_00029327	143	920	304	3.02632	26.4076
26934	chr22:49373077-49373279_+	NR_021492				NPC	1	0.532226	0.56826	0.240052				linc-MAPK8IP2-1,TCONS_00029634 linc-MAPK8IP2-1,TCONS_00029631	126	1214	202	6.0099	52.4424
27092	chrX:30649887-30650007_+	NM_000167		RP11-242C19.2		NPC	1	0.178154	0.214896	0.157113			ENST00000497961.1		51	203	120	1.69167	14.7615
27119	chrX:46292470-46292591_+	NR_015378	LOC401588	RP1-71L16.2 LOC401588			0	0.231944	0.228335	0.13658			ENST00000421685.1	linc-CHST7-1,TCONS_00016919	64	227	121	1.87603	16.3703
27234	chrX:55951389-55951598_+	uc010nkf.1		RP13-188A5.1			0	0.188703	0.191652	0.109392	uc010nkf.1		ENST00000452532.1		80	203	209	0.971292	8.4755
27236	chrX:56772415-56772722_+	NR_015367	LOC550643	LOC550643 RP11-622K12.1			0	0.215637	0.201295	0.151843	NR_015367		ENST00000437625.1 ENST00000374922.4 ENST00000423617.1 ENST00000451583.1		123	326	307	1.06189	9.26605
27238	chrX:56860484-56860828_+	NR_015367	LOC550643	LOC550643 RP11-622K12.1	*	Bladder	1	0.611202	0.669703	0.29347	NR_015367		ENST00000437625.1 ENST00000374922.4 ENST00000423617.1 ENST00000451583.1		230	2022	344	5.87791	51.2906
27239	chrX:56861265-56861582_+	BX537532		RP11-622K12.1			0	0.282621	0.311754	0.200131			ENST00000374922.4		125	490	317	1.54574	13.4881
27253	chrX:65155587-65155771_+	uc004dwg.1		AL034397.1			0	0.193842	0.214316	0.187314			ENST00000538676.1 ENST00000540516.1		71	289	184	1.57065	13.7055
27302	chrX:72957211-72957401_+	NR_003255	TSIX	TSIX			0	0	0.1725	0.223582	NR_003255				96	289	190	1.52105	13.2727
27305	chrX:73083805-73083953_+	uc004ebo.1	NCRNA00183	JPX			0	0.220428	0.217586	0.11909	ENST00000414209 ENST00000415215		ENST00000414209.1 ENST00000415215.1		60	251	148	1.69595	14.7988
27308	chrX:73136266-73136479_+	uc004ebo.1	NCRNA00183	JPX		Bladder	1	0.155515	0.165145	0.174361	ENST00000414209		ENST00000414209.1		68	222	213	1.04225	9.09471
27382	chrX:102105902-102106088_+					Bladder	1	0.239698	0.24578	0.178743				linc-BEX4-1,TCONS_00017441	89	338	186	1.8172	15.8569
27511	chrX:134001875-134002030_+						0	0.230557	0.244033	0.195242				linc-ZNF449-2,TCONS_00017250	83	339	155	2.1871	19.0846
27563	chrX:152518264-152518491_+	BC030106					0	0.257247	0.274239	0.203142				linc-DUSP9-2,TCONS_00017274	123	596	227	2.62555	22.9106
27634	chrY:13313349-13313531_+	NR_001545	TTTY15	TTTY15			0	0	0.165638	0.211601			ENST00000440408.1	linc-USP9Y-1,TCONS_00017578	86	264	182	1.45055	12.6575
27665	chr1:842059-842461_-	BC025320		RP11-54O7.3	*	EWS	1	1.01739	1.55398	1.53461			ENST00000417705.1	linc-OR4F16-2,TCONS_00000445	248	18325	402	45.5846	397.771
27666	chr1:842796-843078_-	NR_026874	FLJ39609	RP11-54O7.3	*	EWS	1	0.310112	0.549172	0.650128			ENST00000417705.1	linc-OR4F16-2,TCONS_00000073 linc-OR4F16-2,TCONS_00002277 linc-OR4F16-2,TCONS_00000445	189	2975	282	10.5496	92.0562
27667	chr1:843609-843851_-	BC025320		RP11-54O7.3	*	EWS	1	0.235035	0.338177	0.399795			ENST00000432961.1	linc-OR4F16-2,TCONS_00000446	129	1116	242	4.61157	40.2406
27777	chr1:2970492-2970715_-	NR_024371	FLJ42875	FLJ42875 RP1-163G9.1	*	ESS_SS	2	0.521975	0.635127	0.591055	NR_015440		ENST00000445317.1 ENST00000321336.1		168	2506	223	11.2377	98.0599
27786	chr1:3529284-3529522_-	BC114609					0	0.433963	0.429515	0.215527				linc-MEGF6-1,TCONS_00002281	132	925	238	3.88655	33.9141
27808	chr1:6187474-6187702_-			RP1-120G22.11			0	0.167987	0.183498	0.167929			ENST00000455744.1		87	266	228	1.16667	10.1803
27836	chr1:6766814-6766995_-			RP11-312B8.1			0	0.231865	0.22086	0.129071			ENST00000442889.1	linc-DNAJC11-4,TCONS_00000466	86	277	181	1.53039	13.3542
27886	chr1:9663487-9663685_-	uc001aqd.1		RP11-558F24.4	*	EWS_GIST	2	0.624406	0.698757	0.422457			ENST00000415330.1		153	2952	198	14.9091	130.097
27963	chr1:15527335-15527570_-	uc001awc.1		RP3-467K16.2			0	0.123984	0.158942	0.190896			ENST00000428747.1		93	228	235	0.970213	8.46608
27964	chr1:15527855-15528059_-	uc001awc.1		RP3-467K16.2		EWS	1	0	0.113425	0.240465			ENST00000428747.1		89	386	204	1.89216	16.511
27974	chr1:16033134-16033793_-	NR_024279	FLJ37453	RP11-169K16.9	*		0	0.896234	0.907682	0.277345			ENST00000535249.1 ENST00000317122.1		351	3493	659	5.30046	46.2518
27999	chr1:16817337-16817488_-	NR_026752	CROCCL1	CROCCP2		NPC	1	0.577974	0.636774	0.243119	NR_026752		ENST00000540383.1 ENST00000412962.1		73	1459	151	9.66225	84.3128
28245	chr1:28777620-28777890_-	NR_003077	SNORD99	SNHG12	*	NPC_GIST	2	0.668487	0.721751	0.311853			ENST00000464612.1 ENST00000461448.1 ENST00000531126.1 ENST00000475441.1 ENST00000470977.1 ENST00000474814.1 ENST00000481368.1 ENST00000481220.1 ENST00000488745.1 ENST00000483436.1		172	2207	270	8.17407	71.327
28246	chr1:28780016-28780129_-	NR_003035	SNORA16A	SNHG12	*		0	0.691697	0.794166	0.442315			ENST00000464612.1 ENST00000474814.1 ENST00000481368.1		82	3537	113	31.3009	273.132
28300	chr1:32442991-32443258_-	CU692735		RP4-622L5.7			0	0.279757	0.262845	0.173631			ENST00000373604.4		120	363	267	1.35955	11.8634
28307	chr1:32469844-32470133_-	NR_026850	MTMR9L	MTMR9LP	*	MLS	1	0.723574	0.834321	0.449516	NR_026850		ENST00000423995.1 ENST00000441044.1 ENST00000403496.2 ENST00000426597.2		203	3452	289	11.9446	104.229
28364	chr1:35414553-35414765_-	uc001byq.2		SFPQ	*	Bladder_GIST	2	0.803788	0.856601	0.319342	ENST00000468598 ENST00000471991 ENST00000466213 ENST00000490668 ENST00000485365 ENST00000466745				152	2908	212	13.717	119.694
28365	chr1:35415497-35415599_-	uc001byq.2		SFPQ	*	Bladder_MLS	2	1.85506	2.02153	1.10267	ENST00000468598 ENST00000471991 ENST00000466213 ENST00000490668 ENST00000485365 ENST00000466745 ENST00000485454				73	20665	102	202.598	1767.87
28366	chr1:35416174-35416336_-	uc001byq.2		SFPQ	*	Bladder	1	0.514409	0.546424	0.404895	ENST00000468598 ENST00000466213 ENST00000490668 ENST00000485365 ENST00000466745 ENST00000485454				83	2009	162	12.4012	108.213
28418	chr1:37693062-37693540_-	AL162073		RP11-422J8.1	*	GIST	1	0.73144	0.815895	0.358918			ENST00000424989.1	linc-GRIK3-2,TCONS_00001457 linc-GRIK3-2,TCONS_00000504 linc-GRIK3-2,TCONS_00002336	219	4054	478	8.48117	74.0067
28461	chr1:39760597-39760671_-	NR_003929	PPIEL	RP11-69E11.4	*		0	0.387839	0.434908	0.291084			ENST00000417869.1 ENST00000440190.1 ENST00000458207.1 ENST00000450157.1 ENST00000431553.1 ENST00000441741.1 ENST00000331856.2		45	824	74	11.1351	97.1652
28473	chr1:40494647-40494877_-	uc001cff.1					0	0.351154	0.334602	0.148363	uc001cff.1				104	505	230	2.19565	19.1593
28528	chr1:43592941-43593162_-			RP1-92O14.3			0	0.145083	0.151689	0.151556			ENST00000424948.1	linc-C1orf210-1,TCONS_00002363 linc-C1orf210-1,TCONS_00000509	94	224	221	1.01357	8.84446
28533	chr1:43686034-43686218_-	CU675267		SZT2-AS1			0	0.354158	0.357197	0.179233			ENST00000396885.2		95	524	184	2.84783	24.8501
28543	chr1:44182609-44182830_-			RP11-7O11.3			0	0.235928	0.230747	0.148462			ENST00000446167.1 ENST00000445226.1 ENST00000412378.1	linc-HYI-2,TCONS_00000512 linc-HYI-2,TCONS_00000510 linc-HYI-2,TCONS_00000511	89	319	221	1.44344	12.5955
28565	chr1:44997301-44997526_-	CU677120		RP11-269F19.2			0	0.217196	0.22059	0.136506			ENST00000440985.1 ENST00000428791.1		80	254	225	1.12889	9.85069
28594	chr1:45932933-45933123_-	NM_001145349		RP11-767N6.7		NPC	1	0.304631	0.309427	0.13753			ENST00000430643.1		92	405	190	2.13158	18.6002
28626	chr1:47670391-47670688_-	NR_026878	MGC12982	MGC12982 RP11-511I2.5	*	LMS_SS	2	0.635109	0.795084	0.583768	NR_026878		ENST00000445551.1		179	2789	297	9.39057	81.9422
28921	chr1:91070004-91070299_-	uc001dnt.1		RP4-665J23.1		MLS	1	0.343748	0.369296	0.239249	ENST00000435649		ENST00000455680.1 ENST00000435649.1 ENST00000443802.1	linc-BARHL2-1,TCONS_00000089 linc-BARHL2-1,TCONS_00000563 linc-BARHL2-1,TCONS_00001579 linc-BARHL2-1,TCONS_00000088	144	723	295	2.45085	21.3861
28954	chr1:93502770-93503009_-	uc001dps.1		RP4-717I23.3		NPC	1	0.310148	0.355066	0.212511			ENST00000457025.1 ENST00000451302.1 ENST00000446528.1 ENST00000415150.1 ENST00000455474.1 ENST00000447577.1 ENST00000442860.1 ENST00000414430.1 ENST00000429859.1 ENST00000424517.1 ENST00000427669.1		91	470	239	1.96653	17.1599
28958	chr1:93576292-93576442_-	uc001dpt.1		RP4-717I23.3 LOC100131564		NPC	1	0.268776	0.312485	0.224583			ENST00000457025.1 ENST00000440778.1 ENST00000421202.1	linc-TMED5-1,TCONS_00001586 linc-TMED5-1,TCONS_00001585 linc-TMED5-1,TCONS_00000565 linc-TMED5-1,TCONS_00001587 linc-TMED5-1,TCONS_00000020 linc-TMED5-1,TCONS_00001588	79	347	150	2.31333	20.1862
28974	chr1:94862202-94862398_-	AK000394		RP11-86H7.7			0	0.183775	0.181887	0.158681			ENST00000435559.1	linc-F3-4,TCONS_00000576	78	238	196	1.21429	10.5959
29141	chr1:117140109-117140310_-					NPC	1	0.179547	0.209672	0.213748				linc-IGSF3-1,TCONS_00001640	85	232	201	1.15423	10.0718
29411	chr1:153284289-153284620_-	uc001fgo.1		RP11-307C12.11		Breast	1	0.300602	0.312255	0.196576			ENST00000452962.1		161	661	331	1.99698	17.4256
29687	chr1:170380415-170380550_-			DNM3OS		SS	1	0.0477835	0.142449	0.218475			ENST00000417354.1		48	210	135	1.55556	13.5738
29694	chr1:171653701-171653934_-	AK130460		RP11-296O14.3			0	0.522416	0.50963	0.186198	ENST00000367716 ENST00000437190		ENST00000367716.3 ENST00000437190.1		156	1044	233	4.48069	39.0985
29702	chr1:172099939-172100016_-	NR_003938	SNORD81	GAS5			0	0.217902	0.217323	0.116249	ENST00000456812 ENST00000422183 ENST00000434796		ENST00000456812.2 ENST00000422183.1 ENST00000434796.1		29	254	77	3.2987	28.7845
29703	chr1:172100047-172100236_-	NR_002578	GAS5	GAS5	*		0	0.400912	0.438059	0.293381	ENST00000448718 ENST00000436285 ENST00000430245 ENST00000414075 ENST00000456812 ENST00000422183 ENST00000454813 ENST00000422207 ENST00000454068 ENST00000444470 ENST00000434796 ENST00000449589 NR_002578		ENST00000449289.1 ENST00000452197.1 ENST00000412059.1 ENST00000431268.1 ENST00000414075.1 ENST00000430245.1 ENST00000456812.2 ENST00000448718.1 ENST00000436285.1 ENST00000436656.1 ENST00000450589.1 ENST00000454813.1 ENST00000422183.1 ENST00000422207.1 ENST00000454068.1 ENST00000444470.1 ENST00000434796.1 ENST00000449589.1		84	1147	189	6.06878	52.9562
29705	chr1:172101053-172101172_-	NR_003939	SNORD79	GAS5			0	0.228923	0.235613	0.163581	ENST00000442067 ENST00000416952 ENST00000443799		ENST00000436656.1 ENST00000442067.1 ENST00000416952.1 ENST00000443799.1		65	317	119	2.66387	23.2449
29707	chr1:172102337-172102441_-	NR_003942	SNORD76	GAS5	*		0	0.376489	0.410135	0.321617	ENST00000449589 ENST00000416952 ENST00000443799 ENST00000421068		ENST00000431268.1 ENST00000449589.1 ENST00000416952.1 ENST00000443799.1 ENST00000421068.1		56	1173	104	11.2788	98.4193
29753	chr1:178505410-178505734_-	uc001gof.1		RP5-1180C10.2		NPC	1	0.357157	0.358081	0.175536			ENST00000415414.1		143	540	324	1.66667	14.5433
29872	chr1:199700129-199700539_-	BC033874		RP11-134G8.8	*	Bladder	1	0.617282	0.648345	0.272776			ENST00000430471.1		232	2015	410	4.91463	42.8851
29886	chr1:200235831-200236057_-	BX648806		RP11-465N4.4	*	Bladder	1	0	0.286752	0.361317			ENST00000419190.1 ENST00000415582.1		130	1064	226	4.70796	41.0817
30085	chr1:217649450-217649635_-				*	MLS	1	0	0.115396	0.278762				linc-GPATCH2-9,TCONS_00001827	79	325	185	1.75676	15.3295
30087	chr1:217688817-217689068_-				*	MLS	1	0.129836	0.21808	0.346228				linc-GPATCH2-9,TCONS_00001827	140	629	251	2.50598	21.8672
30104	chr1:220067579-220067729_-			RP11-191N8.2			0	0.16276	0.177708	0.174672	ENST00000431729		ENST00000431729.1		64	202	150	1.34667	11.751
30105	chr1:220281669-220281890_-			RP11-400N13.3			0	0	0.107566	0.202597			ENST00000438158.1	linc-DUSP10-2,TCONS_00000740	86	250	221	1.13122	9.87104
30152	chr1:224095206-224095534_-	CU678904		RP11-285F7.2	*	Bladder_NPC	2	0.660586	0.673758	0.301551			ENST00000424332.1		189	1929	328	5.8811	51.3185
30244	chr1:229724816-229725019_-			RP11-295G20.2	*		0	0.376525	0.418141	0.278144			ENST00000416221.1 ENST00000440665.1 ENST00000450783.1 ENST00000454631.1	linc-EGLN1-2,TCONS_00000758 linc-EGLN1-2,TCONS_00000757 linc-EGLN1-2,TCONS_00000759 linc-EGLN1-2,TCONS_00000756	119	1255	203	6.18227	53.9465
30245	chr1:229729705-229729757_-			RP11-295G20.2			0	0.113169	0.133771	0.157867			ENST00000416221.1 ENST00000440665.1 ENST00000450783.1 ENST00000454631.1 ENST00000425412.1	linc-EGLN1-2,TCONS_00000758 linc-EGLN1-2,TCONS_00001870 linc-EGLN1-2,TCONS_00000757 linc-EGLN1-2,TCONS_00001869 linc-EGLN1-2,TCONS_00000760 linc-EGLN1-2,TCONS_00000759 linc-EGLN1-2,TCONS_00000756	30	207	52	3.98077	34.7362
30256	chr1:232575181-232575442_-			RP5-827C21.4	*		0	0.795536	0.791262	0.262439			ENST00000451795.1		124	2423	261	9.28352	81.0081
30263	chr1:233162089-233162261_-	uc001hwk.2		RP11-443B7.1			0	0.306569	0.320386	0.19489			ENST00000418557.1 ENST00000423988.1 ENST00000423175.1 ENST00000451766.1	linc-IRF2BP2-1,TCONS_00001881 linc-IRF2BP2-1,TCONS_00001883 linc-IRF2BP2-1,TCONS_00000767 linc-IRF2BP2-1,TCONS_00000765 linc-IRF2BP2-1,TCONS_00001885 linc-IRF2BP2-1,TCONS_00001882 linc-IRF2BP2-1,TCONS_00000118 linc-IRF2BP2-1,TCONS_00001884 linc-IRF2BP2-1,TCONS_00000766	97	620	172	3.60465	31.4542
30291	chr1:234770017-234770283_-	CU677640		RP11-385F5.4			0	0.531455	0.539048	0.182192			ENST00000433131.1		147	1198	266	4.50376	39.2998
30299	chr1:236710300-236710497_-	NR_015407	LOC339535	RP11-371I1.2 LOC339535		NPC	1	0	0.14885	0.222748			ENST00000400946.2	linc-ZP4-1,TCONS_00000027	63	231	197	1.17259	10.232
30328	chr1:243070559-243070934_-	NR_026778	NCRNA00201	HNRNPU-AS1	*	NPC	1	1.04881	1.07588	0.394867			ENST00000366527.3		251	4416	375	11.776	102.757
30375	chr2:935312-935546_-			AC116614.1	*	Prostate	1	0.180677	0.336053	0.419706			ENST00000456949.1		140	1207	234	5.15812	45.0098
30386	chr2:3557453-3557726_-	uc002qxr.1		AC108488.4			0	0.2692	0.295981	0.150784			ENST00000422961.1 ENST00000439547.1 ENST00000416463.1 ENST00000423704.1	linc-ADI1-1,TCONS_00002736 linc-ADI1-1,TCONS_00003158 linc-ADI1-1,TCONS_00003157 linc-ADI1-1,TCONS_00003159	128	442	273	1.61905	14.1278
30387	chr2:3558739-3558903_-	uc002qxr.1		AC108488.4		EWS	1	0.250221	0.267701	0.124553			ENST00000423704.1 ENST00000438482.1	linc-ADI1-1,TCONS_00003160 linc-ADI1-1,TCONS_00003159	80	331	164	2.01829	17.6116
30403	chr2:8724216-8724476_-			AC011747.7	*	EWS	1	0.283418	0.348986	0.358687			ENST00000412712.1		132	1091	260	4.19615	36.6157
30743	chr2:45093798-45094044_-			AC093702.1	*	MLS	1	0.225621	0.3254	0.305171			ENST00000423433.1	linc-SIX2-3,TCONS_00003273	123	627	246	2.54878	22.2407
30834	chr2:61224196-61224406_-	uc002saz.1		AC016747.3 LOC339803		NPC	1	0.220963	0.240711	0.149397			ENST00000420918.1 ENST00000417691.1 ENST00000422740.1	linc-PUS10-1,TCONS_00002665 linc-PUS10-1,TCONS_00003298 linc-PUS10-1,TCONS_00004269	75	224	210	1.06667	9.30774
30858	chr2:63200155-63200308_-	AF229803		DBIL5P2			0	0.286886	0.305828	0.172023	NR_036635		ENST00000491724.1		90	422	153	2.75817	24.0678
30877	chr2:65128155-65128380_-						0	0.313546	0.333014	0.192475				linc-SERTAD2-4,TCONS_00004287	108	420	225	1.86667	16.2885
30878	chr2:65128531-65128659_-						0	0.296926	0.2719	0.159411				linc-SERTAD2-4,TCONS_00005169 linc-SERTAD2-4,TCONS_00004287	79	425	128	3.32031	28.9731
30924	chr2:70110634-70111111_-	uc002sgb.1		PCBP1-AS1			0	0.287795	0.291145	0.159986			ENST00000416395.1		174	452	477	0.947589	8.26867
30925	chr2:70129440-70129498_-	uc002sgc.1		PCBP1-AS1			0	0.202541	0.200129	0.158113			ENST00000413791.1 ENST00000416506.1		34	274	58	4.72414	41.2228
30928	chr2:70204716-70205059_-	NR_024444	LOC100133985	AC016700.5 LOC100133985			0	0.220207	0.236027	0.167254			ENST00000414141.1	linc-ASPRV1-1,TCONS_00004302 linc-ASPRV1-1,TCONS_00002667	128	350	343	1.02041	8.90409
31078	chr2:86101510-86101967_-	NR_026984	LOC90784	LOC90784			0	0.240941	0.245212	0.141133	NR_026984				120	285	457	0.623632	5.44182
31079	chr2:86102695-86102933_-	NR_026984	LOC90784	LOC90784		MLS	1	0.32585	0.323602	0.141419	NR_026984				120	456	238	1.91597	16.7187
31108	chr2:88911812-88912035_-			AC096579.7	*	NPC	1	0.117972	0.223471	0.371949			ENST00000418209.1		110	474	223	2.12556	18.5476
31109	chr2:88937754-88938290_-	uc002sti.1		AC096579.7	*	NPC_LungAdeno	2	7.24045	14.0858	18.3329			ENST00000430694.1		517	2215289	536	4133	36064.6
31172	chr2:98751815-98751893_-			AC109826.1 AC109826.2			0	0.227101	0.23009	0.174168			ENST00000419865.1 ENST00000448595.1	linc-MGAT4A-1,TCONS_00004348 linc-MGAT4A-1,TCONS_00003339 linc-MGAT4A-1,TCONS_00004347 linc-MGAT4A-1,TCONS_00003338	46	353	78	4.52564	39.4908
31260	chr2:110326373-110326466_-	NR_027063	NCRNA00116	LINC00116			0	0.492152	0.532622	0.237605	ENST00000426713		ENST00000414416.2 ENST00000426713.1	linc-NPHP1-3,TCONS_00003368 linc-NPHP1-3,TCONS_00002669	63	1340	93	14.4086	125.73
31261	chr2:110327079-110327380_-	NR_027063	NCRNA00116	LINC00116	*	HN_NPC_GIST	3	1.17784	1.16216	0.460577	ENST00000426713		ENST00000414416.2 ENST00000426713.1	linc-NPHP1-3,TCONS_00003368 linc-NPHP1-3,TCONS_00002669	206	7260	301	24.1196	210.468
31266	chr2:111681820-111681982_-	uc002the.1	LOC541471	AC068491.1		HN_NPC	2	0.228684	0.241347	0.185917			ENST00000439362.1		88	304	162	1.87654	16.3747
31275	chr2:113119062-113119365_-	uc010fkq.1		AC079922.3			0	0.23278	0.2242	0.117249			ENST00000457336.1	linc-RGPD8-2,TCONS_00004392	94	225	303	0.742574	6.47971
31290	chr2:114180765-114181099_-	AL049964			*		0	0.731754	0.754448	0.334376				linc-PAX8-3,TCONS_00003380	189	2804	334	8.39521	73.2566
31294	chr2:115618080-115618224_-	uc002tld.2		AC066593.1	*	GIST	1	0	0.15682	0.274542			ENST00000432658.1		63	358	144	2.48611	21.6938
31355	chr2:128317595-128317765_-	uc010fmc.1					0	0.434776	0.460964	0.164444	uc010fmc.1				101	844	170	4.96471	43.322
31369	chr2:130396906-130396977_-	NR_026740	LOC389033	AC079776.2 LOC389033	*	ESS	1	0	0.20784	0.466639			ENST00000545651.1 ENST00000397540.3 ENST00000433290.1	linc-HS6ST1-7,TCONS_00002675	58	1140	71	16.0563	140.108
31370	chr2:130397001-130397102_-	NR_026740	LOC389033	AC079776.2 LOC389033	*	ESS	1	0	0.159073	0.339588			ENST00000545651.1 ENST00000397540.3 ENST00000433290.1	linc-HS6ST1-7,TCONS_00002675	32	672	101	6.65347	58.0582
31371	chr2:130397598-130397658_-	NR_026740	LOC389033	AC079776.2 LOC389033	*	Breast	1	0	0.190428	0.409612			ENST00000545651.1 ENST00000397540.3 ENST00000433290.1 ENST00000440031.1	linc-HS6ST1-7,TCONS_00002675	58	1153	60	19.2167	167.685
31468	chr2:144997577-144997840_-					MLS	1	0.182029	0.206754	0.199519		NEW17711		linc-ZEB2-7,TCONS_00004467 linc-ZEB2-7,TCONS_00004465 linc-ZEB2-7,TCONS_00004466	105	275	263	1.04563	9.12415
31519	chr2:156906196-156906484_-	uc002tzb.1			*		0	1.06834	1.15418	0.39752		NEW17799			205	5703	288	19.8021	172.793
31541	chr2:160488782-160488917_-				*	MLS	1	0.296712	0.375621	0.413016				linc-LY75-1,TCONS_00005258	90	1291	135	9.56296	83.4464
31542	chr2:160496733-160497015_-				*	MLS	1	0.28798	0.313005	0.32291				linc-LY75-1,TCONS_00005259 linc-LY75-1,TCONS_00005258	145	781	282	2.7695	24.1667
31663	chr2:176708292-176708377_-	uc002ukq.2		AC009336.21		MLS	1	0.313624	0.321267	0.246747			ENST00000440016.1 ENST00000426965.1 ENST00000440016.2		73	618	85	7.27059	63.4432
31664	chr2:176746163-176746290_-	uc002uku.2		AC009336.23		LungAdeno	1	0.108588	0.17131	0.220426			ENST00000416928.1 ENST00000416928.2		66	423	127	3.33071	29.0638
31665	chr2:176748020-176748198_-	uc002uku.2		AC009336.23	*	Colon	1	0.240745	0.292461	0.279876			ENST00000416928.1 ENST00000416928.2		111	731	178	4.10674	35.8354
31666	chr2:177202809-177202992_-	uc002ukz.1		AC017048.3			0	0.188634	0.194387	0.177733			ENST00000295549.3	linc-EVX2-8,TCONS_00004507 linc-EVX2-8,TCONS_00005283 linc-EVX2-8,TCONS_00005284 linc-EVX2-8,TCONS_00002772	61	251	183	1.37158	11.9685
31670	chr2:177815887-177816071_-	AK128852		AC079305.1			0	0.268283	0.272664	0.135292			ENST00000469031.2		74	318	184	1.72826	15.0808
32219	chr2:241542609-241542889_-	uc002waf.2		AC104809.4 LOC200772	*	Bladder	1	0.215758	0.261078	0.31358			ENST00000418218.1	linc-C2orf54-1,TCONS_00002682	88	483	280	1.725	15.0524
32259	chr2:242389574-242389809_-			AC114730.5	*	EWS	1	0	0.102063	0.28492			ENST00000437438.1		113	446	235	1.89787	16.5608
32263	chr2:242484818-242485028_-				*		0	0.195488	0.256749	0.257238				linc-PDCD1-1,TCONS_00004647 linc-PDCD1-1,TCONS_00004648 linc-PDCD1-1,TCONS_00004646	123	604	210	2.87619	25.0976
32285	chr3:8381913-8382041_-	NR_033378		AC023481.1		EWS	1	0	0.0537179	0.223934			ENST00000435368.1		58	279	128	2.17969	19.02
32293	chr3:9405794-9406102_-	NR_027007	LOC440944	LOC440944 RP11-58B17.1		NPC	1	0.288987	0.311752	0.158273	NR_027007		ENST00000522525.1 ENST00000520447.1 ENST00000521267.1		114	379	308	1.23052	10.7375
32295	chr3:9406689-9406828_-	NR_027007	LOC440944	LOC440944 RP11-58B17.1		NPC	1	0.193853	0.239004	0.183459	NR_027007		ENST00000522525.1 ENST00000520447.1 ENST00000481221.2 ENST00000489616.1 ENST00000522221.1		83	291	139	2.09353	18.2681
32358	chr3:14959283-14959761_-	uc003bze.1		AC090937.2	*	Bladder	1	1.26721	1.32092	0.527273	uc003bze.1		ENST00000424349.1		205	7682	478	16.0711	140.237
32359	chr3:14960666-14961045_-	uc003bze.1		AC090937.2			0	0.2969	0.295971	0.135812	uc003bze.1		ENST00000424349.1		127	359	379	0.94723	8.26553
32360	chr3:14961287-14961317_-	uc003bzf.2		AC090937.2			0	0.301564	0.291182	0.138427	uc003bzg.2		ENST00000424349.1 ENST00000417835.1 ENST00000426200.1		25	402	30	13.4	116.928
32415	chr3:24471620-24471764_-	AK022264		THRB-IT1			0	0.234403	0.248148	0.144852			ENST00000425296.1		59	249	144	1.72917	15.0887
32508	chr3:40463154-40463283_-	AK093984		ENTPD3-AS1			0	0.292674	0.286994	0.195424			ENST00000420850.1		73	548	129	4.24806	37.0686
32645	chr3:49165295-49165539_-	NR_004405	LAMB2L	LAMB2P1			0	0.364757	0.400861	0.232921	NR_004405				118	813	244	3.33197	29.0748
32690	chr3:50279049-50279303_-			U73167.7			0	0.16347	0.183486	0.175508		NEW21200	ENST00000421735.1	linc-MON1A-2,TCONS_00005774 linc-MON1A-2,TCONS_00006510	81	317	254	1.24803	10.8903
32767	chr3:52819912-52820033_-	uc003dfw.1					0	0.305395	0.314672	0.203966	uc003dfw.1				55	435	121	3.59504	31.3703
32940	chr3:71702118-71702356_-	uc003dou.2		FOXP1-IT1			0	0.231189	0.235628	0.111874			ENST00000498714.1		97	249	238	1.04622	9.12931
32990	chr3:97819000-97819036_-	CR593869					0	0.466227	0.48833	0.206909				linc-DHFRL1-4,TCONS_00007196 linc-DHFRL1-4,TCONS_00007197	33	1160	36	32.2222	281.171
33210	chr3:127467620-127468080_-				*	EWS_MLS	2	0	0.21041	0.457175				linc-ALDH1L1-1,TCONS_00007248 linc-ALDH1L1-1,TCONS_00007249 linc-ALDH1L1-1,TCONS_00006633 linc-ALDH1L1-1,TCONS_00006632	172	1012	460	2.2	19.1972
33272	chr3:130589562-130589767_-	uc003emc.1					0	0.719743	0.714541	0.236329	uc003emc.1				99	2061	205	10.0537	87.7283
33273	chr3:130597847-130597883_-	uc003emb.1	RPL32P3	RPL32P3		NPC	1	0.259411	0.273144	0.18776			ENST00000510078.1 ENST00000506593.1 ENST00000359025.4		30	254	36	7.05556	61.5668
33341	chr3:138043499-138043812_-			RP11-85F14.5			0	0.202504	0.203984	0.157528			ENST00000461864.1 ENST00000474250.1		100	239	313	0.763578	6.66299
33408	chr3:148889464-148889550_-				*	SS	1	0	0.153145	1.15063				linc-ZIC4-1,TCONS_00006678	63	1663	86	19.3372	168.737
33409	chr3:148932774-148932864_-				*	SS	1	0	0.0623463	0.470031				linc-ZIC4-1,TCONS_00006678	48	278	90	3.08889	26.9537
33666	chr3:195048296-195048452_-					Prostate	1	0	0.0765187	0.198139				linc-ATP13A4-3,TCONS_00006740	63	306	156	1.96154	17.1164
33667	chr3:195050371-195050611_-				*	Prostate	1	0	0.11503	0.264934				linc-ATP13A4-3,TCONS_00006740	118	592	240	2.46667	21.5241
33760	chr4:636789-637036_-	uc003gaq.1		RP11-1191J2.2		EWS	1	0.0503913	0.150287	0.208755			ENST00000468356.1		95	305	247	1.23482	10.775
33808	chr4:1545879-1546130_-	uc003gdg.1		RP11-1398P2.1		Bladder_GIST	2	0.551544	0.57605	0.224423	uc003gdg.1		ENST00000466692.1	linc-CTBP1-4,TCONS_00008408 linc-CTBP1-4,TCONS_00007708	158	1586	251	6.31873	55.1372
33854	chr4:3730272-3730527_-	BX648772		AC141928.1	*	ESS_EWS	2	0.182966	0.382547	0.539191			ENST00000511928.1	linc-LRPAP1-2,TCONS_00007710	145	2032	255	7.96863	69.5343
33881	chr4:6723351-6723604_-	AK074776		RP11-539L10.3			0	0.295133	0.305238	0.162918			ENST00000515205.1 ENST00000513179.1	linc-PPP2R2C-1,TCONS_00007712 linc-PPP2R2C-1,TCONS_00008417 linc-PPP2R2C-1,TCONS_00009022 linc-PPP2R2C-1,TCONS_00007711	126	502	253	1.98419	17.314
33883	chr4:6740513-6740650_-	BC041468		RP11-539L10.2		Bladder	1	0.193769	0.217431	0.223206			ENST00000499502.2	linc-PPP2R2C-2,TCONS_00009023 linc-PPP2R2C-2,TCONS_00007713	80	381	137	2.78102	24.2672
33888	chr4:7085597-7085745_-	AK126065		RP11-367J11.2			0	0.222125	0.211735	0.15865			ENST00000500031.1		70	325	148	2.19595	19.1618
33924	chr4:9678811-9678946_-	AL713660					0	0.192839	0.205079	0.149195	ENST00000513305				60	221	135	1.63704	14.2848
33942	chr4:14615663-14615870_-			RP11-665G4.1	*	ESS	1	0.159422	0.207354	0.325603			ENST00000502344.1		107	565	207	2.72947	23.8174
33959	chr4:17069407-17069500_-	BC036878					0	0.226611	0.266836	0.165914				linc-LDB2-3,TCONS_00008445	53	338	93	3.63441	31.7139
34035	chr4:39225298-39225513_-	uc003gun.1			*		0	0.586961	0.609064	0.258683	uc003gun.1				124	1879	215	8.73953	76.2612
34036	chr4:39226492-39226654_-	uc003gun.1				Bladder	1	0.254575	0.285392	0.227513	uc003gun.1				76	635	162	3.91975	34.2038
34128	chr4:55927524-55927733_-	uc003hav.1		RP11-148K14.2			0	0.2325	0.241388	0.135114			ENST00000433175.2 ENST00000510637.1		91	278	209	1.33014	11.6068
34131	chr4:55988825-55989096_-	uc003hay.2					0	0.550338	0.551219	0.183881	uc003hay.2				179	1288	271	4.75277	41.4727
34132	chr4:55989717-55989879_-	uc003hay.2					0	0.234877	0.247289	0.140864	uc003hay.2				70	274	162	1.69136	14.7588
34133	chr4:55989909-55990098_-	uc003hay.2				NPC	1	0.348282	0.372282	0.159888	uc003hay.2				99	505	189	2.67196	23.3155
34134	chr4:55991310-55991454_-	uc003hay.2					0	0.207965	0.199269	0.133957	uc003hay.2				66	231	144	1.60417	13.998
34274	chr4:84033741-84033945_-	uc003hnp.1		RP11-163O17.1	*	Bladder	1	0.503691	0.543439	0.26718			ENST00000504520.1 ENST00000504792.1		107	1320	204	6.47059	56.4624
34315	chr4:89397821-89398058_-	uc003hrl.1					0	0.45091	0.472221	0.247082	uc003hrl.1				109	1167	237	4.92405	42.9673
34330	chr4:90381426-90381624_-	uc003hsl.1					0	0.18326	0.182871	0.163227	uc003hsl.1				75	232	198	1.17172	10.2244
34411	chr4:109050970-109051131_-	uc003hym.1		RP11-286E11.1		LMS	1	0.175007	0.180969	0.161636			ENST00000513071.1		71	215	161	1.3354	11.6527
34569	chr4:145783517-145783719_-	uc003ijq.1		RP11-291L15.2	*		0	0.204724	0.259817	0.266921	uc003ijq.1		ENST00000508269.1		73	429	202	2.12376	18.532
34718	chr4:184032655-184032844_-						0	0.286401	0.280265	0.152572				linc-AGA-2,TCONS_00009181 linc-AGA-2,TCONS_00009180 linc-AGA-2,TCONS_00009182	94	359	189	1.89947	16.5748
34723	chr4:184891135-184891344_-	BC041419		RP11-745O10.2		HN	1	0	0.0816789	0.204132				linc-RWDD4-1,TCONS_00007922	77	219	209	1.04785	9.14352
34946	chr5:38502018-38502232_-			CTD-2263F21.1	*	LMS	1	0.176721	0.249455	0.265607			ENST00000510137.1		100	520	214	2.42991	21.2034
34995	chr5:43021269-43021346_-	uc003jnb.1				HN	1	0.179477	0.181351	0.17228				linc-SEPP1-3,TCONS_00010320 linc-SEPP1-3,TCONS_00010926 linc-SEPP1-3,TCONS_00010321 linc-SEPP1-3,TCONS_00009277	48	244	77	3.16883	27.6512
35013	chr5:44813055-44813160_-			RP11-53O19.1			0	0	0.0723372	0.236359			ENST00000503179.1 ENST00000505401.1 ENST00000505637.1		68	224	105	2.13333	18.6155
35117	chr5:72776402-72776619_-	U13222		RP11-79P5.6	*		0	0.323503	0.375277	0.353915			ENST00000513595.1		118	886	217	4.08295	35.6278
35150	chr5:77690350-77690515_-	uc003kfk.1		CTD-2037K23.2		NPC	1	0.221778	0.228984	0.116768			ENST00000421004.3	linc-AP3B1-1,TCONS_00009291	54	223	165	1.35152	11.7933
35176	chr5:80569130-80569301_-	uc003khe.1		CTC-281B15.1		MLS	1	0.295808	0.290549	0.152694			ENST00000502041.2 ENST00000500148.2		76	357	171	2.08772	18.2174
35232	chr5:92772480-92772679_-	NR_021491	FLJ42709	FLJ42709			0	0.199727	0.188077	0.140517	NR_015369				69	206	199	1.03518	9.03295
35243	chr5:93222778-93222997_-	AK022140		RP11-549J18.1			0	0.508065	0.511351	0.197999			ENST00000505668.1		142	992	219	4.52968	39.526
35272	chr5:98133222-98133512_-	uc003knd.2		CTC-463N11.3	*	Prostate	1	0.187361	0.246331	0.277909			ENST00000501938.2 ENST00000498871.2		141	711	290	2.45172	21.3938
35273	chr5:98136911-98137142_-			CTC-463N11.3			0	0.165285	0.179553	0.187099			ENST00000505677.1		86	316	231	1.36797	11.9369
35311	chr5:108683357-108683506_-	AL833206		CTD-2587M2.1			0	0.245684	0.256725	0.149284			ENST00000512693.1		83	334	149	2.24161	19.5603
35343	chr5:114567601-114567774_-	AK096154		CTC-428G20.3			0	0.379154	0.404576	0.169222			ENST00000507241.1		96	669	173	3.86705	33.7439
35398	chr5:127330151-127330207_-	uc003kup.1	FLJ33630	CTC-228N24.3			0	0.626633	0.662968	0.248177			ENST00000501652.1 ENST00000501173.2		54	2250	56	40.1786	350.598
35401	chr5:127385141-127385265_-	NR_015360	FLJ33630	FLJ33630 CTC-228N24.3			0	0.230952	0.218103	0.156199	NR_015360		ENST00000501702.2		75	297	124	2.39516	20.9002
35402	chr5:127386696-127386935_-	NR_015360	FLJ33630	FLJ33630 CTC-228N24.3			0	0.22598	0.216448	0.162891	NR_015360		ENST00000501702.2		92	273	239	1.14226	9.96736
35490	chr5:134402422-134402674_-			CTC-276P9.1	*		0	0	0.236687	0.392377			ENST00000507035.1 ENST00000511256.1	linc-PITX1-3,TCONS_00009789 linc-PITX1-3,TCONS_00009790	132	613	252	2.43254	21.2263
35566	chr5:139760360-139760563_-	uc003lfn.2					0	0.180759	0.188602	0.162319	uc003lfn.2				82	303	203	1.49261	13.0245
35653	chr5:148853129-148853365_-	uc003lqu.2	CSNK1A1	CTB-89H12.4	*	HN_Bladder	2	0.403105	0.472548	0.264296			ENST00000412431.2		117	1064	236	4.50847	39.341
35654	chr5:148853862-148854126_-	uc003lqu.2	CSNK1A1	CTB-89H12.4		HN	1	0.417367	0.463642	0.212079			ENST00000412431.2 ENST00000499521.2		150	1027	264	3.89015	33.9455
35655	chr5:148854165-148854193_-	uc003lqu.2	CSNK1A1	CTB-89H12.4			0	0.39335	0.378204	0.182299			ENST00000412431.2 ENST00000499521.2		25	752	28	26.8571	234.356
35656	chr5:148854755-148854906_-	uc003lqu.2	CSNK1A1	CTB-89H12.4		NPC	1	0.266273	0.257234	0.124075			ENST00000412431.2 ENST00000499521.2		78	294	151	1.94702	16.9897
35660	chr5:148858581-148858717_-	uc003lqz.1		CTB-89H12.4		HN_NPC	2	0.227198	0.245971	0.201508			ENST00000499521.2		65	343	136	2.52206	22.0075
35806	chr5:167589233-167589407_-			CTB-178M22.2		EWS	1	0.142401	0.193565	0.247591			ENST00000519795.1		80	483	174	2.77586	24.2222
35890	chr5:176805553-176805832_-	uc003mgt.1		RP11-1334A24.4		NPC	1	0.252606	0.246147	0.191927			ENST00000506465.1		88	277	279	0.992832	8.66345
35971	chr5:180189508-180190008_-	uc003mmj.1		AC022413.1	*	HN_LMS	2	2.27012	2.34135	0.575297	uc003mmj.1		ENST00000545462.1	linc-MGAT1-2,TCONS_00010587 linc-MGAT1-2,TCONS_00011105 linc-MGAT1-2,TCONS_00011106 linc-MGAT1-2,TCONS_00010586 linc-MGAT1-2,TCONS_00011108 linc-MGAT1-2,TCONS_00010582 linc-MGAT1-2,TCONS_00010585 linc-MGAT1-2,TCONS_00010581 linc-MGAT1-2,TCONS_00010584	279	23109	500	46.218	403.298
36065	chr6:6640092-6640236_-	AK096731		AL031123.2	*	HN	1	0.268102	0.423833	0.453735			ENST00000512967.1	linc-F13A1-1,TCONS_00012067 linc-F13A1-1,TCONS_00011442 linc-F13A1-1,TCONS_00012068	106	1669	144	11.5903	101.137
36243	chr6:30087848-30087981_-	AY358246		ZNRD1-AS1			0	0.251996	0.251801	0.152115			ENST00000444051.1		58	356	133	2.67669	23.3568
36252	chr6:30367129-30367606_-	NR_024053	HCG18	HCG18			0	0.305066	0.318563	0.158639			ENST00000438412.1 ENST00000454129.1 ENST00000413358.1 ENST00000426882.1 ENST00000449544.1 ENST00000454269.1 ENST00000412685.1 ENST00000444126.1		136	451	477	0.945493	8.25037
36253	chr6:30368166-30368334_-	NR_024053	HCG18	HCG18			0	0.251287	0.244233	0.140613			ENST00000438412.1 ENST00000454129.1 ENST00000413358.1 ENST00000426882.1 ENST00000449544.1 ENST00000454269.1 ENST00000412685.1 ENST00000444126.1		64	299	168	1.77976	15.5302
36254	chr6:30369464-30369620_-	BC035165		HCG18			0	0.258737	0.244883	0.130496			ENST00000454129.1 ENST00000413358.1 ENST00000426882.1 ENST00000449544.1 ENST00000444126.1		84	325	156	2.08333	18.1792
36295	chr6:31249492-31249759_-	NR_026816	PSORS1C3	PSORS1C3	*	Bladder	1	0.28483	0.405617	0.507511			ENST00000412143.1	,TCONS_00029980 ,TCONS_00029955 ,TCONS_00029969 ,TCONS_00029993 ,TCONS_00030004 linc-POU5F1-1,TCONS_00012690 ,TCONS_00030017 linc-POU5F1-1,TCONS_00011135	159	1465	267	5.48689	47.8786
36344	chr6:31839896-31840165_-	BC011600		C6orf26-AS1			0	0.213863	0.202285	0.146971			ENST00000419679.1		97	280	269	1.04089	9.08283
36384	chr6:32628561-32628681_-	NR_001298	HLA-DRB6	HLA-DRB6	*		0	0.19239	0.280307	0.286004	NR_001298		ENST00000411500.1		49	814	120	6.78333	59.1914
36462	chr6:34360297-34360449_-	uc003ojk.1				NPC	1	0.474492	0.495184	0.231095	uc003ojk.1				103	973	152	6.40132	55.8579
36509	chr6:36271752-36271972_-	uc003olu.2		RP1-179N16.6			0	0.227347	0.228702	0.128297			ENST00000526611.1 ENST00000499560.2		74	233	220	1.05909	9.24163
36667	chr6:44072320-44072406_-	uc003owm.1		RP5-1120P11.1			0	0.118398	0.125692	0.146949			ENST00000422059.1		45	219	86	2.54651	22.2209
36762	chr6:72017837-72017986_-			RP11-154D6.1			0	0.156735	0.187263	0.179554			ENST00000412751.1 ENST00000423255.1		69	244	149	1.63758	14.2896
36822	chr6:86443687-86443808_-	NR_002743	SNORD50A	SNHG5	*	NPC	1	0.370094	0.43314	0.338124	ENST00000433843		ENST00000431043.1 ENST00000433843.1		39	776	121	6.41322	55.9618
37028	chr6:122799632-122799820_-	uc003pyw.1					0	0.47666	0.508661	0.246012	uc003pyw.1				128	1237	188	6.57979	57.4152
37111	chr6:138223764-138223907_-	uc003qhq.1		RP11-356I2.4		NPC	1	0.211927	0.229014	0.170252			ENST00000448942.1 ENST00000431144.1		64	229	143	1.6014	13.9738
37272	chr6:169300193-169300438_-			RP11-417E7.1		HN	1	0	0.164851	0.23674			ENST00000439703.1 ENST00000449466.1	linc-DACT2-1,TCONS_00011622 linc-DACT2-1,TCONS_00012828 linc-DACT2-1,TCONS_00012830 linc-DACT2-1,TCONS_00011623 linc-DACT2-1,TCONS_00012368	113	452	245	1.8449	16.0986
37278	chr6:169568441-169568684_-						0	0.18097	0.2032	0.166254				linc-THBS2-3,TCONS_00012832 linc-THBS2-3,TCONS_00012372	88	234	243	0.962963	8.40282
37290	chr6:170312920-170313114_-				*	HN	1	0.112111	0.205841	0.307861				linc-TCTE3-3,TCONS_00012377	101	567	194	2.92268	25.5033
37302	chr7:239557-239727_-	uc003woj.1		AC093627.9			0	0.202081	0.200719	0.128986			ENST00000480919.1	linc-VIPR2-4,TCONS_00013112 linc-VIPR2-4,TCONS_00013666	79	224	170	1.31765	11.4978
37346	chr7:1744796-1745331_-			AC074389.9	*	Colon	1	0.189529	0.43501	0.656003	ENST00000453348 ENST00000415399		ENST00000453348.1 ENST00000415399.1		316	2363	535	4.41682	38.5412
37368	chr7:2727980-2728267_-						0	0.662164	0.632479	0.241853				linc-C7orf27-1,TCONS_00014248	197	1835	287	6.39373	55.7917
37439	chr7:7558603-7558836_-						0	0.220428	0.261551	0.211209				linc-COL28A1-1,TCONS_00014251 linc-COL28A1-1,TCONS_00013689 linc-COL28A1-1,TCONS_00013691 linc-COL28A1-1,TCONS_00014250 linc-COL28A1-1,TCONS_00013690 linc-COL28A1-1,TCONS_00013688	112	667	233	2.86266	24.9796
37539	chr7:27245422-27245585_-			RP1-170O19.17	*	SS	1	0	0.163426	0.30825	ENST00000444318		ENST00000523608.1		88	390	163	2.39264	20.8782
37578	chr7:30567545-30567885_-	uc003tbd.2		AC005154.6			0	0.538108	0.564383	0.245857	uc003tbe.1		ENST00000434399.1 ENST00000426529.1 ENST00000355837.2		171	1568	340	4.61176	40.2423
37622	chr7:38308849-38309026_-	uc003tgm.1				Prostate	1	0	0.0741249	0.19669	ENST00000499120				69	259	177	1.46328	12.7686
37663	chr7:43947008-43947293_-	NR_003655	POLR2J4	POLR2J4			0	0.248936	0.251884	0.170225			ENST00000427076.1		104	315	285	1.10526	9.64453
37720	chr7:45729912-45730071_-	NR_024271	SEPT7P2	SEPT7P2			0	0.253049	0.262483	0.143858	NR_024271		ENST00000444755.1 ENST00000429741.1 ENST00000338231.3 ENST00000535085.1		69	300	159	1.88679	16.4642
37780	chr7:63986355-63986569_-	BC063653		RP11-797H7.5	*		0	0.186851	0.255428	0.272583			ENST00000340779.3		131	606	214	2.83178	24.7101
37876	chr7:77151088-77151364_-	uc003ugk.2		AC090421.1			0	0.259223	0.252169	0.145413	uc003ugk.2		ENST00000416650.1		86	357	276	1.29348	11.2869
37929	chr7:86808773-86808884_-	NR_015381	TP53TG1	TP53TG1	*	Bladder_GIST	2	1.00346	1.08233	0.408086			ENST00000359941.5 ENST00000416560.1 ENST00000421293.1 ENST00000432193.1	linc-C7orf23-1,TCONS_00012855 linc-C7orf23-1,TCONS_00012917 linc-C7orf23-1,TCONS_00013881 linc-C7orf23-1,TCONS_00013203	62	6217	111	56.009	488.735
37930	chr7:86812285-86812722_-	NR_015381	TP53TG1	TP53TG1			0	0.189136	0.193042	0.151733			ENST00000359941.5 ENST00000416560.1 ENST00000421293.1 ENST00000432193.1 ENST00000542586.1	linc-C7orf23-1,TCONS_00012855 linc-C7orf23-1,TCONS_00012917 linc-C7orf23-1,TCONS_00013881 linc-C7orf23-1,TCONS_00013203	122	308	437	0.704805	6.15014
37973	chr7:93745944-93746182_-						0	0.227486	0.233245	0.152113				linc-BET1-1,TCONS_00014353	83	239	238	1.0042	8.76267
38069	chr7:99647574-99647815_-	AK124689	GATS	GATS		EWS	1	0.379882	0.407065	0.245229			ENST00000414739.2		149	951	241	3.94606	34.4333
38097	chr7:100272912-100273116_-	BC006217		RP11-126L15.4			0	0.360913	0.349291	0.207621			ENST00000412754.1	linc-EPHB4-1,TCONS_00013214	121	761	204	3.73039	32.5514
38108	chr7:100393596-100393823_-	uc003uxm.1		RP11-395B7.2	*	Prostate	1	0	0.133853	0.39854			ENST00000438198.1 ENST00000420080.1 ENST00000434775.1		152	1102	227	4.85463	42.3615
38111	chr7:100445198-100445246_-	BC006217		RP11-395B7.4		Bladder	1	0.182029	0.171158	0.165956			ENST00000441882.1 ENST00000448513.1		32	242	48	5.04167	43.9936
38153	chr7:104409428-104409750_-	uc003vcj.1					0	0.443184	0.462749	0.199513	uc003vcj.1				143	956	322	2.96894	25.907
38159	chr7:104440737-104441281_-	NR_024586	LOC100216545	LOC100216545 RP11-325F22.4	*		0	0.946536	0.963804	0.308049	NR_024586		ENST00000453677.1	linc-ORC5-2,TCONS_00013917 linc-ORC5-2,TCONS_00014390 linc-ORC5-2,TCONS_00013916	263	4009	544	7.36949	64.3062
38250	chr7:116379872-116379998_-	NR_002330	ST7OT1	ST7-AS1			0	0.230864	0.255109	0.154646			ENST00000456775.1		59	318	126	2.52381	22.0228
38290	chr7:127731408-127731717_-	uc003vmn.1				NPC	1	0.2401	0.260365	0.156626	uc003vmn.1				114	290	309	0.938511	8.18945
38314	chr7:129038264-129038569_-	AK123679				EWS	1	0.420222	0.474842	0.219756				linc-TNPO3-3,TCONS_00013953	159	1230	305	4.03279	35.1901
38340	chr7:130279459-130279715_-	NR_015431	FLJ43663	FLJ43663 AC058791.2			0	0.35687	0.362126	0.201981	NR_015431		ENST00000433079.1 ENST00000451786.1 ENST00000443623.1		129	680	256	2.65625	23.1784
38429	chr7:140041595-140041849_-	NR_024454	LOC100134713	RP4-726N20.2			0	0.330437	0.332283	0.125824			ENST00000465466.1		117	524	254	2.06299	18.0017
38430	chr7:140042028-140042270_-	NR_024454	LOC100134713	RP4-726N20.2			0	0.281203	0.289481	0.152715			ENST00000465466.1		112	425	242	1.7562	15.3246
38439	chr7:140998641-140998870_-	CU692705		RP5-894A10.2		NPC	1	0.303513	0.30877	0.158753			ENST00000467537.1		101	430	229	1.87773	16.3851
38453	chr7:142786900-142787222_-	BC073825		AC093673.5	*		0	0.617762	0.620367	0.27603			ENST00000429630.1		204	2073	322	6.43789	56.177
38485	chr7:149195793-149196051_-	NR_027040	LOC401431	RP4-751H13.6			0	0.362553	0.411844	0.208295			ENST00000488315.1 ENST00000461019.1		143	885	258	3.43023	29.9322
38514	chr7:150343172-150343438_-	uc003wig.2	ATG9B	ATG9B			0	0.182397	0.240743	0.205694			ENST00000486407.1 ENST00000464855.1 ENST00000469530.1 ENST00000473698.1 ENST00000469530.2		118	425	266	1.59774	13.9419
38567	chr7:155957551-155957790_-			AC073871.2			0	0.127061	0.146631	0.170632			ENST00000425712.1 ENST00000447933.1		94	265	239	1.10879	9.67528
38614	chr8:1698186-1698479_-			CTD-2336O2.1	*		0	0.867757	0.914548	0.363273			ENST00000518822.1 ENST00000517959.1 ENST00000518481.1		218	4656	293	15.8908	138.663
38638	chr8:6250335-6250598_-	BC024246		RP11-115C21.2			0	0.197396	0.187595	0.126828			ENST00000523225.1	linc-CSMD1-1,TCONS_00014919	77	213	263	0.809886	7.06707
38659	chr8:9794991-9795186_-	NR_024281	LOC157627	LOC157627 RP11-403C10.2		ESS	1	0	0.0847006	0.216829	NR_024281		ENST00000519461.1 ENST00000518557.1 ENST00000517675.1	linc-PPP1R3B-3,TCONS_00014510	69	212	195	1.08718	9.48673
38788	chr8:22919840-22920184_-	uc003xcr.2		RP11-875O11.1			0	0.184393	0.176906	0.143997			ENST00000502083.2		101	205	344	0.59593	5.20009
38900	chr8:37493086-37493306_-				*	GIST	1	0.373702	0.434478	0.335326				linc-DUSP26-6,TCONS_00014976	128	1369	220	6.22273	54.2995
38902	chr8:37574156-37574376_-	AK025743			*	Colon	1	0	0.163767	0.30636				linc-DUSP26-1,TCONS_00014977	102	494	220	2.24545	19.5938
39094	chr8:67996714-67996981_-	NR_002599	SNHG6	SNHG6	*	NPC	1	1.77523	1.92524	0.755183			ENST00000520348.1 ENST00000520944.1 ENST00000499996.1 ENST00000521399.1 ENST00000502076.2 ENST00000520619.1		210	15458	267	57.8951	505.193
39095	chr8:67997053-67997222_-	NR_002599	SNHG6	SNHG6			0	0.224413	0.224985	0.147928			ENST00000520944.1 ENST00000499996.1 ENST00000521399.1 ENST00000520619.1 ENST00000521127.1		54	360	169	2.13018	18.5879
39096	chr8:67997402-67997494_-	NR_002599	SNHG6	SNHG6			0	0.181089	0.198587	0.15859			ENST00000520348.1 ENST00000520944.1 ENST00000499996.1 ENST00000520619.1 ENST00000521127.1		62	328	92	3.56522	31.1101
39097	chr8:68000222-68000314_-	NR_002599	SNHG6	SNHG6			0	0.254581	0.243901	0.160232			ENST00000520348.1 ENST00000520944.1 ENST00000499996.1 ENST00000521399.1 ENST00000502076.2 ENST00000521127.1		56	426	92	4.63043	40.4052
39216	chr8:90798735-90799001_-	uc003yed.1		RP11-37B2.1			0	0.401984	0.400361	0.161543	ENST00000504145		ENST00000504145.1 ENST00000518771.1		137	736	266	2.76692	24.1441
39229	chr8:92144912-92145057_-	CR606418		GS1-251I9.4		NPC	1	0.294705	0.305896	0.148561			ENST00000522817.1		78	419	145	2.88966	25.2151
39230	chr8:92149294-92149526_-	uc003yet.1		GS1-251I9.4	*	Bladder	1	0.531842	0.562086	0.25331	uc003yet.1		ENST00000524003.1		140	1514	232	6.52586	56.9447
39260	chr8:95718994-95719151_-	AK057998		LOC100288748		NPC	1	0.207018	0.193233	0.173873	NR_034034			linc-KIAA1429-1,TCONS_00015107	64	212	157	1.35032	11.7829
39374	chr8:107227052-107227219_-				*	EMC	1	0	0.0740093	0.363582				linc-LRP12-1,TCONS_00015133	46	256	167	1.53293	13.3764
39375	chr8:107227286-107227409_-				*		0	0.0467349	0.169338	0.310002				linc-LRP12-1,TCONS_00015133	61	270	123	2.19512	19.1546
39508	chr8:127022555-127022852_-	uc003yry.2		RP11-622O11.2	*	NPC	1	0.340215	0.3925	0.302042	ENST00000500989		ENST00000500989.2		139	761	297	2.56229	22.3585
39511	chr8:128371098-128371463_-	uc003ysc.1		RP11-382A18.1			0	0.173019	0.203226	0.219276			ENST00000501396.1 ENST00000502082.1 ENST00000523825.1		113	349	365	0.956164	8.34349
39594	chr8:141599400-141599770_-	AK096164		CTA-204B4.6		NPC	1	0.671564	0.715948	0.249735			ENST00000560295.1		182	2089	370	5.64595	49.2665
39595	chr8:141602243-141602460_-	uc003yvm.2		CTA-204B4.6			0	0.29286	0.284485	0.142632	uc003yvm.2		ENST00000560295.1		91	381	217	1.75576	15.3208
39636	chr8:143781742-143781874_-	CR627188		CTD-2292P10.4	*	HN	1	0	0.189066	0.269998			ENST00000520572.1		72	447	132	3.38636	29.5494
39645	chr8:144134813-144135061_-	NR_026913	LOC100133669	RP11-273G15.2		EWS	1	0	0.115525	0.187909			ENST00000517833.1 ENST00000522060.1		72	226	248	0.91129	7.95192
39646	chr8:144169205-144169488_-	NR_026913		RP11-273G15.2			0	0.396039	0.398584	0.218501			ENST00000518831.1		146	931	283	3.28975	28.7064
39654	chr8:144433698-144433860_-			RP13-582O9.5			0	0.238432	0.215609	0.143534			ENST00000523031.1 ENST00000517411.1	linc-LY6H-1,TCONS_00015189	76	274	162	1.69136	14.7588
39655	chr8:144434231-144434620_-			RP13-582O9.5	*		0	1.14303	1.18838	0.454622			ENST00000523031.1 ENST00000517411.1 ENST00000519852.1 ENST00000518073.1 ENST00000521207.1 ENST00000524335.1	linc-LY6H-1,TCONS_00015190 linc-LY6H-1,TCONS_00015189	221	7104	389	18.2622	159.356
39656	chr8:144434964-144435207_-			RP13-582O9.5			0	0.274774	0.287065	0.20241			ENST00000517411.1 ENST00000518073.1 ENST00000521207.1 ENST00000524335.1	linc-LY6H-1,TCONS_00015190 linc-LY6H-1,TCONS_00015189	77	617	243	2.53909	22.1561
39688	chr8:144872435-144872644_-	CU688373		RP11-429J17.5		Bladder	1	0.0377256	0.143093	0.222056			ENST00000527908.1		96	262	209	1.25359	10.9388
39711	chr8:145204963-145205202_-	BC023010		CTD-3065J16.9			0	0.18668	0.166768	0.144491			ENST00000524499.1		86	250	239	1.04603	9.12762
39751	chr8:145704283-145704518_-	BC013277				EWS	1	0.25087	0.264016	0.180158		NEW29348			111	422	235	1.79574	15.6697
39852	chr9:15153617-15153940_-	uc003zlo.1					0	0.402162	0.423797	0.23007	uc003zlo.1				138	860	323	2.66254	23.2333
39971	chr9:34653614-34653786_-	BC037171	CCL27	RP11-195F19.30			0	0.226576	0.245506	0.18416			ENST00000556719.1		78	305	172	1.77326	15.4734
39972	chr9:34655011-34655242_-	BC037171	CCL27	RP11-195F19.5 RP11-195F19.30	*	GIST	1	1.12534	1.25117	0.554601	ENST00000421828 ENST00000416454 ENST00000423809		ENST00000421828.1 ENST00000423809.1 ENST00000416454.1 ENST00000544078.1 ENST00000556719.1		186	6986	231	30.2424	263.895
39973	chr9:34655309-34655369_-	BC037171	CCL27	RP11-195F19.5 RP11-195F19.30			0	0.197529	0.218244	0.167839	ENST00000421828 ENST00000416454 ENST00000423809		ENST00000421828.1 ENST00000423809.1 ENST00000416454.1 ENST00000544078.1 ENST00000556719.1		39	316	60	5.26667	45.957
40163	chr9:90893339-90893655_-	NM_016848		RP11-82L18.2			0	0.207319	0.214331	0.166532			ENST00000456944.1 ENST00000429700.1		132	313	316	0.990506	8.64316
40238	chr9:97677234-97677523_-	NR_023389	C9orf130	LINC00476			0	0.355373	0.378471	0.169201			ENST00000433656.1 ENST00000429781.1 ENST00000427259.1 ENST00000321517.3		130	674	289	2.33218	20.3506
40349	chr9:115115314-115115599_-	uc004bhb.2					0	0.626967	0.654025	0.243445	ENST00000514324				153	1764	285	6.18947	54.0094
40445	chr9:124911585-124911965_-	NR_026677	C9orf45	MIR600HG	*	EWS	1	0.598278	0.642134	0.27974			ENST00000449175.1 ENST00000545631.1		200	2184	380	5.74737	50.1516
40495	chr9:128410193-128410437_-			RP11-123K19.1	*	Breast_SS	2	0.109543	0.266178	0.413772			ENST00000432418.1 ENST00000425370.1	linc-MAPKAP1-3,TCONS_00015883 linc-MAPKAP1-3,TCONS_00015884	142	982	244	4.02459	35.1186
40562	chr9:130465313-130465485_-			HMGA1P4		NPC	1	0.414789	0.410776	0.204499	ENST00000428643		ENST00000428643.1		102	786	172	4.56977	39.8758
40721	chr9:137494448-137494610_-	uc004cfp.2				MLS	1	0.259139	0.282979	0.244665	uc004cfp.2				95	573	162	3.53704	30.8642
40741	chr9:138139440-138139758_-	BC007236					0	0.309357	0.329172	0.188144				linc-NACC2-1,TCONS_00016505	136	552	318	1.73585	15.147
40746	chr9:138340632-138340864_-	NR_026964	LOC26102	DKFZP434A062		EWS	1	0.21946	0.255344	0.247141	NR_026964				114	510	232	2.19828	19.1822
40762	chr9:138626286-138626469_-	AY129027				NPC	1	0.126628	0.174071	0.216825				linc-NOTCH1-1,TCONS_00016514 linc-NOTCH1-1,TCONS_00016903 linc-NOTCH1-1,TCONS_00016513	77	296	183	1.61749	14.1142
40763	chr9:138626974-138627006_-	AY129027				Bladder_NPC	2	0	0.122036	0.213823				linc-NOTCH1-1,TCONS_00016514 linc-NOTCH1-1,TCONS_00016903 linc-NOTCH1-1,TCONS_00016513	30	215	32	6.71875	58.6278
40769	chr9:138735638-138735935_-	uc004cim.2	SNHG7	SNHG7			0	0.427278	0.416676	0.213058			ENST00000414282.1		156	873	297	2.93939	25.6492
40770	chr9:138738129-138738420_-	uc004cim.2	SNHG7	SNHG7			0	0.186632	0.170632	0.144625			ENST00000414282.1		90	240	291	0.824742	7.1967
40772	chr9:138738978-138739015_-	NR_024543	SNHG7	SNHG7			0	0.189691	0.166214	0.130591			ENST00000416970.1 ENST00000436596.1		29	205	37	5.54054	48.3468
40773	chr9:138739044-138739071_-	NR_024543	SNHG7	SNHG7			0	0.241982	0.218795	0.144834			ENST00000416970.1 ENST00000436596.1		25	315	27	11.6667	101.803
40780	chr9:138818079-138818451_-	NR_024580	LOC100131193	RP11-216L13.8			0	0.244129	0.249037	0.159443			ENST00000414656.1		120	363	372	0.975806	8.51489
40824	chr9:139239306-139239379_-	uc004cma.1		BX255925.1			0	0.228845	0.23659	0.240161			ENST00000501337.1		51	422	73	5.78082	50.4435
40827	chr9:139264477-139264778_-	AK097764		BX255925.2	*		0	0.515551	0.564933	0.341317			ENST00000416962.2		143	1612	301	5.35548	46.732
40848	chr9:139624478-139624654_-	CU689347		AL365502.1		MLS	1	0.437096	0.453941	0.193741			ENST00000499819.1		98	820	176	4.65909	40.6552
40889	chr10:5690363-5690528_-			RP11-336A10.5			0	0.130226	0.17434	0.225041			ENST00000425246.1	linc-CALML5-7,TCONS_00017913	78	353	165	2.13939	18.6684
40901	chr10:6025465-6025676_-			RP11-536K7.3		MLS	1	0.399781	0.409908	0.226934			ENST00000448685.1 ENST00000454321.1		140	912	211	4.32227	37.7162
40935	chr10:10866483-10866634_-	NR_027082	SFTA1P	SFTA1P	*	LungAdeno	1	0.210753	0.324792	0.372153			ENST00000446372.1	linc-KIN-6,TCONS_00018437 linc-KIN-6,TCONS_00017686 linc-KIN-6,TCONS_00018435 linc-KIN-6,TCONS_00018434 linc-KIN-6,TCONS_00017927 linc-KIN-6,TCONS_00018436	83	1366	151	9.04636	78.9385
41065	chr10:27260157-27260465_-	NR_026795	NCRNA00202	LINC00202			0	0.317292	0.342149	0.248059	ENST00000458084 ENST00000458682 NR_026795		ENST00000458084.1 ENST00000458682.1 ENST00000431296.1		140	698	308	2.26623	19.7752
41082	chr10:28852671-28852764_-	uc001iuc.2		LOC220906 RP11-164A7.1			0	0.321292	0.350145	0.199648	NR_033805		ENST00000527986.1 ENST00000528337.1		55	707	93	7.60215	66.3364
41100	chr10:31645462-31645641_-	NR_024284	LOC220930	ZEB1-AS1		MLS	1	0.446915	0.455074	0.199782	NR_024284				119	933	179	5.21229	45.4825
41197	chr10:46519484-46519675_-	uc001jef.2		RP11-314P12.2	*	HN	1	0.130981	0.219232	0.277463	ENST00000422732		ENST00000422732.1		110	612	191	3.20419	27.9598
41276	chr10:69907744-69908031_-	BC023330		RP11-9E13.2		MLS	1	0.401266	0.41295	0.187135	ENST00000439904		ENST00000439904.1		118	831	287	2.89547	25.2659
41316	chr10:72646990-72647218_-			RP11-790G19.2			0	0.346641	0.388153	0.239044			ENST00000449737.1 ENST00000447119.1		134	880	228	3.85965	33.6793
41374	chr10:75226272-75226492_-	BC052780		RP11-574K11.16		GIST	1	0.296122	0.288181	0.15239			ENST00000456638.1		98	385	220	1.75	15.2705
41435	chr10:81796596-81796830_-	NR_027432	LOC219347	RP11-369J21.5			0	0.216149	0.200603	0.120437			ENST00000412298.1 ENST00000432070.1 ENST00000448729.1		98	235	234	1.00427	8.76329
41583	chr10:101401804-101401920_-	uc001kpy.2		RP11-483F11.7	*	NPC	1	0.314439	0.375184	0.271897			ENST00000452391.1		28	503	116	4.33621	37.8378
41755	chr10:118989564-118989670_-			RP11-501J20.5			0	0.133494	0.15176	0.187267			ENST00000425264.1		51	222	106	2.09434	18.2752
41759	chr10:119240146-119240372_-	NR_002791	EMX2OS	EMX2OS	*	MLS	1	0.197978	0.357728	0.426247			ENST00000440007.1 ENST00000423419.1 ENST00000551288.1		133	1117	226	4.94248	43.1281
41872	chr10:131752149-131752521_-			LOC387723			0	0.452069	0.471694	0.199576	NR_034125				152	1137	372	3.05645	26.6706
41939	chr11:555690-555891_-	uc009yby.1		MIR210HG			0	0.245957	0.297452	0.229815	ENST00000500447		ENST00000500447.1		107	633	201	3.14925	27.4804
41940	chr11:556996-557614_-	uc009yby.1		MIR210HG	*		0	1.09014	1.34208	0.805253	ENST00000500447		ENST00000528245.1 ENST00000533920.1 ENST00000534540.1 ENST00000500447.1		283	10340	618	16.7314	145.998
41941	chr11:565215-565463_-	NR_026967	LOC143666	AP006284.1			0	0.466047	0.497135	0.218504			ENST00000500108.1	linc-C11orf35-1,TCONS_00019162	146	1064	248	4.29032	37.4374
41973	chr11:846845-847139_-	uc001lsk.1		RP11-1391J7.1	*	EWS	1	0.376927	0.434404	0.303286			ENST00000506172.2		143	980	294	3.33333	29.0867
42008	chr11:1961028-1961186_-	NR_024471	LOC100133545	MRPL23-AS1	*	GIST	1	0	0.133715	0.314423			ENST00000419080.1	linc-CTSD-3,TCONS_00019081	80	275	158	1.74051	15.1877
42035	chr11:2653126-2653310_-	NR_002728	KCNQ1OT1	KCNQ1OT1		MLS	1	0.298571	0.287495	0.157049			ENST00000557213.1		84	410	184	2.22826	19.4438
42036	chr11:2661772-2662009_-	NR_002728	KCNQ1OT1	KCNQ1OT1		NPC_MLS	2	0.207319	0.27147	0.219191			ENST00000557213.1		85	311	237	1.31224	11.4506
42324	chr11:43921662-43921989_-	uc001mxv.1		RP11-613D13.8	*		0	0.350148	0.418861	0.339665			ENST00000501541.1		187	1513	327	4.62691	40.3744
42414	chr11:50195663-50195771_-	NR_003034	LOC441601	LOC441601	*	MLS	1	0	0.0837031	0.291411	NR_003034				50	414	108	3.83333	33.4497
42445	chr11:58654180-58654300_-	AK124475		AP001258.4			0	0.255724	0.248502	0.156391	ENST00000501817		ENST00000501817.2	linc-GLYATL2-1,TCONS_00019641	73	309	120	2.575	22.4695
42447	chr11:58658935-58659132_-	uc001nnn.1		AP001258.4		NPC	1	0.259827	0.250736	0.134984	ENST00000501817		ENST00000501817.2	linc-GLYATL2-1,TCONS_00019641	84	276	197	1.40102	12.2253
42496	chr11:61064694-61064974_-	NM_004200		RP11-794G24.1		Prostate	1	0.148872	0.18731	0.220536			ENST00000540906.1		122	474	280	1.69286	14.7719
42569	chr11:62376030-62376366_-	NR_003098	SNHG1	SNHG1	*	NPC_GIST	2	1.07254	1.16053	0.507118	NR_003098		ENST00000537068.1 ENST00000540725.1 ENST00000537925.1 ENST00000539921.1 ENST00000538654.1 ENST00000537869.1 ENST00000539975.1 ENST00000535076.1 ENST00000545440.1 ENST00000542112.1 ENST00000541615.1 ENST00000541578.1		181	5055	336	15.0446	131.28
42570	chr11:62376953-62377050_-	NR_000008	SNORD22	SNHG1	*		0	0.587466	0.548046	0.277628			ENST00000538654.1 ENST00000545688.1 ENST00000544550.1		88	1519	97	15.6598	136.647
42571	chr11:62377934-62377998_-	NR_002559	SNORD29	SNHG1			0	0.221151	0.233679	0.196091			ENST00000538654.1 ENST00000545920.1 ENST00000537024.1		33	406	64	6.34375	55.3556
42572	chr11:62378655-62378710_-	NR_002562	SNORD28	SNHG1			0	0.182349	0.167841	0.15348			ENST00000545308.1		29	222	55	4.03636	35.2213
42573	chr11:62379337-62379380_-	NR_002564	SNORD26	SNHG1		Bladder	1	0.264316	0.284711	0.245334			ENST00000538654.1		37	617	43	14.3488	125.208
42587	chr11:63291424-63291612_-	NM_001144936		RP11-466C23.4		MLS	1	0.288832	0.320268	0.212878			ENST00000546282.1		98	577	188	3.06915	26.7814
42616	chr11:63771999-63772238_-			RP11-783K16.13			0	0.170947	0.196371	0.20575			ENST00000545800.1		136	404	239	1.69038	14.7502
42693	chr11:65023088-65026623_-	uc001ody.2			*		0	1.6707	1.80796	0.886208	uc001ody.2			linc-SLC25A45-5,TCONS_00019667 linc-SLC25A45-5,TCONS_00019666 linc-SLC25A45-5,TCONS_00019669 linc-SLC25A45-5,TCONS_00020083	2392	21230	3535	6.00566	52.4054
42694	chr11:65026666-65030128_-	uc001ody.2			*		0	1.37809	1.43344	0.670295	uc001ody.2			linc-SLC25A45-5,TCONS_00019666 linc-SLC25A45-5,TCONS_00019669	2083	12282	3462	3.54766	30.9569
42828	chr11:67136684-67136961_-	uc001omm.1		DOC2GP	*	EWS	1	0.472186	0.57882	0.445978			ENST00000495263.1 ENST00000514950.1		161	1859	277	6.71119	58.5619
42836	chr11:67548845-67549035_-	CU689609		RP5-901A4.1			0	0.232782	0.245548	0.181217			ENST00000532296.1		77	340	190	1.78947	15.615
42868	chr11:68999594-68999759_-				*		0	0	0.153699	0.354927				linc-MRGPRF-1,TCONS_00020094	103	875	165	5.30303	46.2743
42942	chr11:72695688-72695967_-	AK300095		RP11-800A3.7			0	0.28815	0.2751	0.177005			ENST00000546324.1		112	429	279	1.53763	13.4174
43006	chr11:76170917-76171175_-	AF074986				EWS	1	0.424338	0.477623	0.212857				linc-LRRC32-2,TCONS_00020102 linc-LRRC32-2,TCONS_00019714	141	1040	258	4.03101	35.1746
43130	chr11:92516987-92517126_-	uc001pdl.1					0	0.249286	0.260982	0.137291	uc001pdl.1				79	340	139	2.44604	21.3442
43218	chr11:106049956-106050156_-	uc001pjf.2			*	ESS	1	0.373082	0.467405	0.391663	uc001pjf.2				132	1433	200	7.165	62.5218
43261	chr11:112655323-112655556_-			RP11-839D17.3			0	0.112496	0.171165	0.230056			ENST00000529416.1 ENST00000526487.1 ENST00000533504.1		80	375	233	1.60944	14.044
43380	chr11:118712777-118713210_-	AY545553		RP11-334E6.10			0	0.261703	0.248035	0.176824			ENST00000501918.2		131	487	433	1.12471	9.81423
43398	chr11:121465020-121465104_-	NR_024430	LOC399959	RP11-166D19.1	*		0	0.554926	0.590028	0.354586			ENST00000531381.1 ENST00000529823.1 ENST00000528986.1 ENST00000524376.1		80	1581	84	18.8214	164.236
43399	chr11:121471807-121471988_-	uc001pye.1					0	0.209951	0.218701	0.165973	uc001pye.1				63	203	181	1.12155	9.78662
43446	chr11:125716793-125717046_-	uc001qdq.1		AP001318.3			0	0.284937	0.283024	0.169408			ENST00000501321.1		104	475	253	1.87747	16.3828
43477	chr11:130241354-130241557_-	AK025253		RP11-890B15.3			0	0.427285	0.419638	0.148454			ENST00000525716.1		112	759	203	3.73892	32.6258
43483	chr11:133271542-133271815_-	NR_024344	LOC283174	LOC283174		NPC	1	0.218613	0.276887	0.231729	NR_024344				96	388	273	1.42125	12.4018
43497	chr12:144049-144222_-			RP11-598F7.5		MLS	1	0.217183	0.23016	0.189078			ENST00000540136.1		100	372	173	2.15029	18.7634
43554	chr12:6418544-6418763_-	NR_015382	LOC678655	LOC678655			0	0.413007	0.403151	0.233997			ENST00000535639.1 ENST00000417058.2 ENST00000545339.1 ENST00000399492.2		116	772	219	3.52511	30.7602
43555	chr12:6426654-6426816_-	BC041960		LOC678655			0	0.243852	0.21153	0.1444			ENST00000417058.2		73	274	162	1.69136	14.7588
43622	chr12:7173415-7173580_-			RP11-273B20.1			0	0.215623	0.222744	0.163151			ENST00000544657.1 ENST00000538062.1	linc-RBP5-2,TCONS_00021280 linc-RBP5-2,TCONS_00021281	81	303	165	1.83636	16.0241
43772	chr12:25429939-25430159_-				*		0	0.406276	0.469854	0.304038				linc-KRAS-1,TCONS_00020732	139	1038	220	4.71818	41.1709
43773	chr12:25989049-25989189_-	uc001rgu.1		RP11-877E17.2		MLS	1	0.294542	0.337853	0.233535	ENST00000500276		ENST00000500276.2	linc-IFLTD1-1,TCONS_00020736 linc-IFLTD1-1,TCONS_00020735	83	565	140	4.03571	35.2157
43813	chr12:31065038-31065205_-	uc001rjq.1		RP11-551L14.5		LMS	1	0.276031	0.312565	0.210896			ENST00000500527.1		82	431	167	2.58084	22.5204
43861	chr12:42399045-42399224_-	BX648207		RP11-350F4.2			0	0.323072	0.315734	0.146548			ENST00000553202.1		92	473	179	2.64246	23.0581
43862	chr12:42401673-42401855_-	BX648207		RP11-350F4.2			0	0.227902	0.232642	0.129409			ENST00000553202.1		79	263	182	1.44505	12.6096
43867	chr12:44405776-44405955_-	NR_028408	LOC400027	LOC400027			0	0.340023	0.358335	0.161473	NR_028408				103	578	179	3.22905	28.1767
43983	chr12:48897551-48897810_-	NM_016357		RP3-405J10.2			0	0.356765	0.38748	0.200457			ENST00000548666.1		118	658	259	2.54054	22.1688
44081	chr12:52615373-52615632_-			AC012531.10	*	HN	1	0.233164	0.325919	0.35178			ENST00000512916.2		143	1066	259	4.11583	35.9147
44082	chr12:52642358-52642566_-	NR_003716	HOTAIR	HOTAIR	*		0	0.154491	0.300506	0.414074	ENST00000424518 NR_003716		ENST00000424518.1		90	786	208	3.77885	32.9742
44083	chr12:52643547-52643717_-	NR_003716	HOTAIR	HOTAIR		EWS	1	0	0.16166	0.224812	ENST00000424518 NR_003716		ENST00000424518.1		76	255	170	1.5	13.089
44085	chr12:52663995-52664217_-	BC035260		AC012531.14	*	MLS	1	0.203167	0.392567	0.455458		NEW06949	ENST00000513165.1 ENST00000514702.1		124	1183	222	5.32883	46.4994
44087	chr12:52675298-52675461_-	BC044251		AC012531.16		EWS	1	0.102864	0.17082	0.243266			ENST00000513533.1		66	330	163	2.02454	17.6661
44088	chr12:52679083-52679341_-			AC012531.17	*	EWS	1	0.401098	0.541103	0.534891			ENST00000512427.1 ENST00000505700.1		156	2238	258	8.67442	75.693
44089	chr12:52679628-52679873_-	CU691057		AC012531.17		EWS	1	0.130654	0.170019	0.181713			ENST00000512427.1 ENST00000505700.1		97	230	245	0.938776	8.19176
44249	chr12:56611292-56611742_-	uc001sqo.1		RP11-620J15.3	*		0	0.309941	0.343033	0.253519			ENST00000551421.1 ENST00000547492.1 ENST00000546580.1	linc-CTDSP2-1,TCONS_00020812 linc-CTDSP2-1,TCONS_00020811 linc-CTDSP2-1,TCONS_00020209 linc-CTDSP2-1,TCONS_00020810	139	523	450	1.16222	10.1416
44303	chr12:67060493-67060708_-			RP11-81H14.2	*	NPC	1	0.182423	0.297556	0.494162			ENST00000536094.1		115	718	215	3.33953	29.1408
44326	chr12:68922334-68922699_-			RP11-611E13.2	*		0	0.363941	0.417069	0.269959			ENST00000549651.1 ENST00000553135.1		153	768	365	2.10411	18.3605
44336	chr12:70933551-70933668_-	NR_026837	LOC283392	AC087886.1	*	MLS	1	0	0.122522	0.288866			ENST00000435350.1 ENST00000549957.1	linc-ZFC3H1-3,TCONS_00020843 linc-ZFC3H1-3,TCONS_00020842	68	330	117	2.82051	24.6118
44338	chr12:70942570-70942770_-	NR_026836	LOC283392	AC087886.1	*	MLS	1	0	0.246982	0.559491			ENST00000426250.1 ENST00000426250.2		122	1278	200	6.39	55.7592
44399	chr12:79710430-79710585_-	uc001szi.2			*		0	0.187582	0.268373	0.255645	uc001szi.2				60	401	155	2.5871	22.575
44580	chr12:107974536-107974783_-	BC113808		RP11-117B7.1	*	GIST	1	0.414276	0.49111	0.355854			ENST00000478808.2		150	1500	247	6.07287	52.9919
44634	chr12:110761952-110762313_-	NR_015404	C12orf47	C12orf47	*	MLS	1	1.59131	1.67127	0.368076			ENST00000443596.1 ENST00000456429.1 ENST00000428207.1 ENST00000442119.1	linc-BRAP-2,TCONS_00020925 linc-BRAP-2,TCONS_00020220 linc-BRAP-2,TCONS_00020928 linc-BRAP-2,TCONS_00020931 linc-BRAP-2,TCONS_00020926 linc-BRAP-2,TCONS_00020927 linc-BRAP-2,TCONS_00020930 linc-BRAP-2,TCONS_00020221 linc-BRAP-2,TCONS_00020932 linc-BRAP-2,TCONS_00020929 linc-BRAP-2,TCONS_00020924	237	11920	361	33.0194	288.127
44680	chr12:113619131-113619372_-				*	Bladder	1	0	0.0795915	0.290801				linc-TBX3-1,TCONS_00020934 linc-TBX3-1,TCONS_00020933	104	361	241	1.49793	13.0709
44683	chr12:114561742-114561945_-			RP11-1028N23.4		Bladder	1	0.133141	0.162008	0.211178			ENST00000551940.1		86	220	203	1.08374	9.45675
44751	chr12:119413202-119413551_-	uc001tyk.1		RP11-18C24.6	*		0	0.654122	0.635955	0.271109			ENST00000500741.1 ENST00000500741.2		179	2360	349	6.76218	59.0068
44892	chr12:131237219-131237497_-			RP13-977J11.2		EWS	1	0.119348	0.129335	0.16383			ENST00000538731.1		90	204	278	0.733813	6.40325
44918	chr12:132028778-132029199_-	uc001ulk.1	ZNF605				0	0.548149	0.558152	0.18225				,TCONS_00030029	194	1378	421	3.27316	28.5616
44923	chr13:19146894-19147155_-	NR_003272	PSPC1	PSPC1		Bladder_NPC	2	0.422485	0.438126	0.201594	ENST00000497722				115	791	261	3.03065	26.4455
44932	chr13:20036555-20036763_-						0	0.265804	0.268013	0.148352				linc-CRYL1-1,TCONS_00021927 linc-CRYL1-1,TCONS_00021926	96	328	208	1.57692	13.7602
45022	chr13:31964552-31964645_-	AL049782		N4BP2L2-IT1			0	0.39164	0.430489	0.234643			ENST00000450112.1		62	814	93	8.75269	76.376
45164	chr13:49249927-49250008_-	NM_002267		KPNA3-IT1			0	0.206717	0.22864	0.137239			ENST00000424106.1		44	210	81	2.59259	22.623
45178	chr13:50466640-50466926_-	NR_003923	GUCY1B2	GUCY1B2			0	0	0.122691	0.18292			ENST00000533288.1 ENST00000537462.1 ENST00000493639.1		76	208	286	0.727273	6.34618
45190	chr13:51639841-51639894_-	NR_002816	THSD1P1	THSD1P1		GIST	1	0.202439	0.220602	0.158957			ENST00000451298.1 ENST00000416599.1		34	254	53	4.79245	41.819
45314	chr13:97953286-97953452_-	AF339822		AL356423.1		NPC	1	0.235815	0.263541	0.224142			ENST00000512054.1		64	259	166	1.56024	13.6147
45381	chr13:110314447-110314580_-	NR_027701	C13orf29	LINC00346		ESS	1	0.176272	0.197364	0.1734	NR_027701			linc-CARS2-2,TCONS_00022115	75	263	133	1.97744	17.2552
45382	chr13:110319546-110319828_-	NR_027701	C13orf29	LINC00346		HN	1	0.182817	0.221248	0.205483	NR_027701			linc-CARS2-2,TCONS_00022116 linc-CARS2-2,TCONS_00022115	112	380	282	1.34752	11.7584
45391	chr13:112669799-112670034_-	BC004179		MCF2L-AS1			0	0.12808	0.150896	0.172347			ENST00000446789.1		87	231	235	0.982979	8.57748
45424	chr14:19881053-19881382_-	NR_002312	RPPH1	RPPH1	*	HN_NPC	2	3.22377	3.20935	1.42488			ENST00000554988.1		299	56963	329	173.14	1510.82
45523	chr14:23477779-23478013_-	NR_023921	C14orf167	C14orf167			0	0.31592	0.336187	0.195586			ENST00000556379.1		89	532	234	2.2735	19.8386
45750	chr14:57801816-57802356_-	NR_029434	FLJ31306	RP11-349A22.5	*	NPC	1	0.754751	0.811322	0.301473			ENST00000554360.1		261	2561	540	4.74259	41.3839
45753	chr14:57810400-57810467_-	NR_029434	FLJ31306	RP11-349A22.5			0	0.344695	0.347322	0.161493			ENST00000554360.1 ENST00000556002.1 ENST00000555275.1 ENST00000554378.1 ENST00000555707.1 ENST00000556225.1 ENST00000556400.1 ENST00000557660.1		54	469	67	7	61.082
45837	chr14:68163636-68163797_-			CTD-2325P2.4			0	0	0.124633	0.170094			ENST00000556301.1		84	318	161	1.97516	17.2352
45946	chr14:76317818-76318138_-	uc001xsu.1		RP11-488C13.5	*	HN_MLS	2	1.66076	1.74096	0.561439			ENST00000556072.1		241	13081	320	40.8781	356.703
45947	chr14:76318162-76318602_-	uc001xsu.1		RP11-488C13.5			0	0.190654	0.199662	0.153935			ENST00000556072.1 ENST00000554058.1		156	337	440	0.765909	6.68333
45948	chr14:76318781-76319142_-	uc001xsu.1		RP11-488C13.5			0	0.378715	0.386259	0.193924			ENST00000556072.1 ENST00000554058.1		156	861	361	2.38504	20.8119
45978	chr14:80711548-80711729_-	uc001xve.1					0	0.540705	0.512549	0.238502	uc001xve.1				117	1288	181	7.11602	62.0944
45979	chr14:80712145-80712476_-	uc001xve.1					0	0.680336	0.713507	0.248921	uc001xve.1				171	2148	331	6.48943	56.6268
46114	chr14:97496150-97496468_-	uc001yfy.1	C14orf64	C14orf64		EWS	1	0	0.14128	0.217948			ENST00000502187.1	linc-ATG2B-2,TCONS_00022866 linc-ATG2B-2,TCONS_00022862 linc-ATG2B-2,TCONS_00022865 linc-ATG2B-2,TCONS_00023167	100	301	318	0.946541	8.25952
46137	chr14:99774331-99774674_-	CU691479		RP11-638I2.4	*		0	0.84174	0.919455	0.360233			ENST00000554537.1		148	3013	343	8.78426	76.6515
46153	chr14:100942083-100942278_-			RP11-168L7.2		EWS	1	0.10924	0.167132	0.233209			ENST00000556987.1 ENST00000555860.1	linc-RTL1-3,TCONS_00022881	102	350	195	1.79487	15.6621
46249	chr14:105181921-105181945_-	uc010axl.1	ADAM6	RP11-731F5.2	*		0	0	0.228708	0.435798			ENST00000460164.1		25	1257	24	52.375	457.024
46268	chr15:19267793-19267841_-	NR_024387	CXADRP2	CXADRP2			0	0.153181	0.179571	0.204686	NR_024387				33	286	48	5.95833	51.9924
46382	chr15:38773347-38773467_-	AK125393		CTD-2339L15.1			0	0.327171	0.355491	0.217836			ENST00000499988.2		73	595	120	4.95833	43.2664
46560	chr15:53396672-53396786_-	uc002acs.1		AC018926.1		NPC	1	0.314183	0.341943	0.167532			ENST00000436697.2		76	484	114	4.24561	37.0472
46817	chr15:70404614-70404674_-	uc002aum.1				NPC	1	0.512736	0.571822	0.245305	uc002aum.1				46	1214	60	20.2333	176.556
46818	chr15:70404734-70404800_-	uc002aum.1			*		0	0.584106	0.583102	0.252504	uc002aum.1				56	1386	66	21	183.246
46888	chr15:73807036-73807290_-	uc002bay.1	DNM1P35	DNM1P35		ESS	1	0.265591	0.330261	0.247413			ENST00000501931.1		124	616	254	2.4252	21.1623
46949	chr15:81306838-81307105_-	uc002bjf.1			*	Prostate_GIST	2	0.347244	0.371196	0.278338	uc002bjf.1				103	996	267	3.73034	32.5509
46950	chr15:81308407-81308557_-	uc002bjf.1					0	0.128364	0.157208	0.173599	uc002bjf.1				48	215	150	1.43333	12.5073
47020	chr15:88418777-88419213_-	uc002bow.2		RP11-617F23.1		GIST	1	0.250889	0.254994	0.139529			ENST00000558334.1		132	345	436	0.791284	6.90475
47044	chr15:90936806-90936917_-	AK096780				Bladder	1	0	0.065426	0.226031				linc-VPS33B-2,TCONS_00023789	56	226	111	2.03604	17.7665
47045	chr15:90937253-90937442_-	AK096780				Bladder	1	0	0.11831	0.199293				linc-VPS33B-2,TCONS_00023789	85	206	189	1.08995	9.51088
47249	chr16:1952972-1953121_-	NR_002326	SNORA64	AC005363.7			0	0.376055	0.431759	0.215512			ENST00000527722.1		75	924	149	6.20134	54.1129
47292	chr16:2727076-2727280_-	NR_027275	LOC100128788	LOC100128788	*		0	0.479482	0.606153	0.398297				linc-PRSS27-1,TCONS_00024260 linc-PRSS27-1,TCONS_00024233	133	1936	204	9.4902	82.8115
47328	chr16:3121663-3121803_-	uc002cuc.2		AC108134.3			0	0.229234	0.229364	0.13739	ENST00000501618		ENST00000501618.1		63	242	140	1.72857	15.0835
47530	chr16:22337488-22337816_-	BC050479		RRN3P3			0	0.229595	0.208244	0.136543			ENST00000551766.1		103	230	328	0.70122	6.11884
47738	chr16:34261249-34261335_-	NR_002837	UBE2MP1	UBE2MP1			0	0.489674	0.533124	0.214084	NR_002837				53	1045	86	12.1512	106.031
47787	chr16:51630609-51630826_-	CR623847			*		0	0.125398	0.170122	0.269673				linc-TOX3-2,TCONS_00024657	93	332	217	1.52995	13.3504
47799	chr16:53510273-53510609_-	uc002ehu.1		CRNDE	*	Breast_GIST	2	0.744633	0.764068	0.374935			ENST00000502066.1 ENST00000501177.2 ENST00000501177.3 ENST00000502066.2 ENST00000560029.1 ENST00000558031.1 ENST00000559432.1 ENST00000560912.1 ENST00000559598.1	linc-IRX3-5,TCONS_00024663 linc-IRX3-5,TCONS_00024235 linc-IRX3-5,TCONS_00024270 linc-IRX3-5,TCONS_00024236 linc-IRX3-5,TCONS_00024662	221	2935	336	8.73512	76.2227
47910	chr16:65432839-65433033_-	uc002eqh.2		RP11-61A14.1		EWS	1	0.120615	0.141702	0.176627			ENST00000551187.1		64	233	194	1.20103	10.4802
48126	chr16:74175488-74175633_-	BX648197					0	0.220292	0.205343	0.129253				linc-TMEM231-1,TCONS_00024730	57	209	145	1.44138	12.5775
48150	chr16:79420134-79420339_-	uc002fft.1			*	Prostate	1	0.219682	0.370098	0.893023				linc-CDYL2-1,TCONS_00024276 linc-CDYL2-1,TCONS_00024742	181	6180	205	30.1463	263.057
48151	chr16:79421183-79421373_-	uc002fft.1				Prostate	1	0	0.0380554	0.172747				linc-CDYL2-1,TCONS_00024276 linc-CDYL2-1,TCONS_00024742	72	212	190	1.11579	9.73638
48216	chr16:85078770-85079269_-	uc002fjk.1		AC009108.1 LOC400550	*	GIST	1	0	0.255418	0.481063			ENST00000499142.1 ENST00000499071.1	linc-COX4NB-9,TCONS_00024772 linc-COX4NB-9,TCONS_00024307 linc-COX4NB-9,TCONS_00024771 linc-COX4NB-9,TCONS_00024241	195	1141	499	2.28657	19.9526
48217	chr16:85081442-85081621_-	uc002fjk.1		AC009108.1 LOC400550	*	GIST	1	0	0.115601	0.257645			ENST00000499142.1 ENST00000499071.1	linc-COX4NB-9,TCONS_00024772 linc-COX4NB-9,TCONS_00024307 linc-COX4NB-9,TCONS_00024771 linc-COX4NB-9,TCONS_00024768 linc-COX4NB-9,TCONS_00024241	69	284	179	1.58659	13.8446
48218	chr16:85081771-85082040_-	uc002fjk.1		AC009108.1 LOC400550	*	GIST	1	0.0417479	0.231647	0.453703			ENST00000499142.1 ENST00000499071.1	linc-COX4NB-9,TCONS_00024772 linc-COX4NB-9,TCONS_00024307 linc-COX4NB-9,TCONS_00024771 linc-COX4NB-9,TCONS_00024768 linc-COX4NB-9,TCONS_00024241	126	990	269	3.6803	32.1143
48300	chr16:88276534-88276740_-	uc002fnz.2					0	0.209986	0.208896	0.136628	uc002fnz.2				82	270	206	1.31068	11.437
48484	chr17:4863206-4863445_-	CU690015		AC109333.10		NPC	1	0.251513	0.258266	0.143615			ENST00000438266.1		91	290	239	1.21339	10.588
48522	chr17:6859828-6860080_-	AK098506		MIR497HG	*	GIST	1	1.45963	1.48783	0.949491			ENST00000443997.1		193	11988	252	47.5714	415.108
48523	chr17:6860941-6861565_-	AK098506		MIR497HG			0	0.695338	0.689172	0.210516			ENST00000443997.1		322	2373	624	3.80288	33.184
48700	chr17:16662064-16662190_-	uc002gqq.1		AC022596.6	*	HN_Skin	2	0	0.862427	1.96469	uc002gqq.1		ENST00000417510.1 ENST00000425692.2		96	23361	126	185.405	1617.84
48701	chr17:16662222-16662294_-	uc002gqq.1		AC022596.6	*	HN_Skin	2	0	0.147599	0.441953	uc002gqq.1		ENST00000417510.1 ENST00000425692.2		38	1491	72	20.7083	180.701
48702	chr17:16766830-16767183_-	uc002gqr.1		TBC1D27	*	NPC	1	0.179388	0.253485	0.329081			ENST00000261651.2		141	393	353	1.11331	9.71479
48960	chr17:32363526-32363753_-	uc002hng.1		RP11-445F12.1	*	SS	1	0	0.119002	0.276235			ENST00000525111.1	linc-MYO19-1,TCONS_00025137	74	247	227	1.08811	9.49481
49107	chr17:37036181-37036209_-	NR_033415	KRT42P	KRT42P	*	Skin	1	0.127692	0.19339	0.264187	NR_033415		ENST00000438131.1 ENST00000398469.1		26	678	28	24.2143	211.294
49108	chr17:37036273-37036327_-	NR_033415	KRT42P	KRT42P		Skin	1	0	0.087938	0.1559	NR_033415		ENST00000438131.1 ENST00000398469.1		36	222	54	4.11111	35.8736
49126	chr17:37258290-37258560_-	BC040976		RP11-156E6.1			0	0.544768	0.568729	0.191976			ENST00000560400.1		132	1259	270	4.66296	40.689
49283	chr17:40645398-40645760_-	BC045769		AC008105.1		EWS	1	0.187582	0.218307	0.205986	ENST00000498986		ENST00000498986.1		118	378	362	1.0442	9.11168
49286	chr17:40673453-40673668_-	AK096807		AC138150.4			0	0.181588	0.192021	0.161047			ENST00000393507.2		82	288	215	1.33953	11.6888
49355	chr17:44068146-44068498_-			RP11-357H14.19	*	Colon	1	0	0.169383	0.263772			ENST00000438772.2		109	383	352	1.08807	9.49449
49356	chr17:44068716-44068875_-			RP11-357H14.20 RP11-357H14.19	*	HN	1	0.11555	0.285945	0.407702			ENST00000433510.1 ENST00000438772.2	linc-HOXB9-1,TCONS_00025231	94	990	159	6.22642	54.3317
49357	chr17:44068905-44069126_-			RP11-357H14.19 RP11-357H14.20	*	HN_NPC	2	0.228156	0.57422	0.723264		NEW13268	ENST00000438772.1 ENST00000433510.1 ENST00000429365.1 ENST00000425510.1 ENST00000438772.2	linc-HOXB9-1,TCONS_00025232 linc-HOXB9-1,TCONS_00025231 linc-HOXB9-1,TCONS_00025230 linc-HOXB9-1,TCONS_00025233	178	2660	221	12.0362	105.028
49475	chr17:52316436-52316641_-	NR_027025	MTVR2	MTVR2			0	0.365589	0.412013	0.217594	NR_027025				102	662	205	3.22927	28.1786
49491	chr17:53421396-53421673_-	uc002ivg.1			*	Bladder	1	0.703752	0.861948	0.447027				linc-VEZF1-1,TCONS_00025707 linc-VEZF1-1,TCONS_00025709 linc-VEZF1-1,TCONS_00025146 linc-VEZF1-1,TCONS_00025147 linc-VEZF1-1,TCONS_00025708	189	3784	277	13.6606	119.203
49535	chr17:55515708-55515932_-	NR_030732	LOC645638	LOC645638	*	HN_NPC	2	0.5701	1.10198	1.42611				linc-HEATR6-2,TCONS_00026128 linc-HEATR6-2,TCONS_00025113 linc-HEATR6-2,TCONS_00025712 linc-HEATR6-2,TCONS_00026131 linc-HEATR6-2,TCONS_00025713 linc-HEATR6-2,TCONS_00026129 linc-HEATR6-2,TCONS_00026127 linc-HEATR6-2,TCONS_00026130 linc-HEATR6-2,TCONS_00025714	183	11493	224	51.308	447.714
49546	chr17:56825600-56825854_-				*		0	1.01253	1.24234	0.723791				linc-APPBP2-2,TCONS_00025721 linc-APPBP2-2,TCONS_00025723 linc-APPBP2-2,TCONS_00025725 linc-APPBP2-2,TCONS_00025722 linc-APPBP2-2,TCONS_00025724	207	6966	254	27.4252	239.312
49595	chr17:59470233-59470472_-	uc002jdy.1				NPC	1	0.352221	0.36245	0.183621	uc002jdy.1				116	565	239	2.36402	20.6284
49628	chr17:60394691-60394814_-	NR_026903	AMZ2P1	AMZ2P1			0	0.228941	0.231568	0.125826	ENST00000397713 NR_026903		ENST00000430983.1 ENST00000397713.1		48	249	123	2.02439	17.6648
49677	chr17:67911061-67911207_-	uc002jiy.1		AC007639.1 LOC100499467	*	HN_Bladder	2	0.12844	0.222454	0.281356			ENST00000457958.1	linc-ABCA5-3,TCONS_00025152 linc-ABCA5-3,TCONS_00025253 linc-ABCA5-3,TCONS_00025757 linc-ABCA5-3,TCONS_00025114	82	442	146	3.0274	26.4171
49803	chr17:71998536-71998736_-	AK097267		AC015802.1		NPC	1	0.312466	0.356123	0.202129			ENST00000509966.1		112	533	200	2.665	23.2548
49917	chr17:76976516-76977106_-				*	HN_EWS	2	1.29383	1.40108	0.872776				linc-TMEM105-2,TCONS_00025781	316	11188	590	18.9627	165.469
49918	chr17:76978077-76978455_-				*	EWS	1	0.492101	0.531912	0.355246		NEW13850		linc-TMEM105-2,TCONS_00025781	193	1670	378	4.41799	38.5514
49919	chr17:76979456-76979720_-	CR599788				EWS	1	0.271978	0.315685	0.221711				linc-TMEM105-2,TCONS_00025781	113	578	264	2.18939	19.1047
50134	chr18:18000854-18001036_-	AK123079		AC091588.1			0	0.128364	0.172377	0.19732	ENST00000501730		ENST00000501730.1		70	200	182	1.0989	9.58901
50215	chr18:32013959-32014264_-	uc002kzp.2			*		0	0.474109	0.538192	0.305429	uc002kzp.2				165	1720	305	5.63934	49.2089
50388	chr18:70411057-70411232_-	NR_024484	LOC400657	AC116904.1			0	0.258009	0.259674	0.131571			ENST00000382649.2		75	330	175	1.88571	16.4547
50402	chr18:72649872-72649979_-	BC032908					0	0.259615	0.248188	0.158242				linc-ZNF516-3,TCONS_00026576	59	287	107	2.68224	23.4053
50405	chr18:72662904-72663135_-	BC032908					0	0.336247	0.332619	0.186735		NEW14385		linc-ZNF516-4,TCONS_00026579 linc-ZNF516-4,TCONS_00026577	109	553	231	2.39394	20.8895
50477	chr19:1197268-1197405_-	AK024373					0	0.36507	0.379836	0.211437				linc-C19orf26-1,TCONS_00027655 linc-C19orf26-1,TCONS_00027154	65	627	137	4.57664	39.9358
50689	chr19:5509176-5509413_-	NR_027064	PLAC2	PLAC2	*	HN	1	0.400757	0.534019	0.406952			ENST00000448587.1	linc-PTPRS-2,TCONS_00026760	179	2160	237	9.11392	79.5281
50690	chr19:5512040-5512202_-	NR_027064	PLAC2	PLAC2		HN	1	0.131197	0.150349	0.163122			ENST00000448587.1	linc-PTPRS-2,TCONS_00027166 linc-PTPRS-2,TCONS_00026760	76	227	162	1.40123	12.2272
50890	chr19:10623528-10623626_-	NR_024333	LOC147727				0	0.309984	0.31642	0.156854				linc-AP1M2-1,TCONS_00027183 linc-AP1M2-1,TCONS_00027673 linc-AP1M2-1,TCONS_00027184	55	439	98	4.47959	39.0889
50952	chr19:12113903-12114022_-	AX721266		CTC-359D24.3		NPC	1	0.304631	0.308033	0.143285			ENST00000472362.1		76	386	119	3.2437	28.3045
51189	chr19:18221847-18221972_-	uc002nil.2		LOC729966	*	Colon	1	0	0.130736	0.319755	NR_036575				89	413	125	3.304	28.8307
51331	chr19:39759478-39759715_-	NR_027620	LOC643719	SCGB1B2P	*		0	0.857394	0.907701	0.455058		NEW15308		linc-PEPD-1,TCONS_00026763	190	3748	237	15.8143	137.996
51636	chr19:48980372-48980625_-				*		0	0.161617	0.231864	0.31591				linc-KCNN4-1,TCONS_00027758	103	504	253	1.99209	17.383
51954	chr19:56077163-56077473_-	NR_002948	KLKP1	KLKP1	*	Prostate	1	0	0.284906	0.55412				linc-KLK15-1,TCONS_00026766 linc-KLK15-1,TCONS_00026820	170	2213	310	7.13871	62.2924
52019	chr19:59069548-59069809_-	CU680731		AC008440.5			0	0.200991	0.241377	0.225073			ENST00000413496.1		131	651	261	2.49425	21.7649
52105	chr19:61748753-61748996_-	uc002qnk.1		AC005498.1		EWS	1	0.28155	0.279656	0.207948			ENST00000499186.1		108	507	243	2.08642	18.2061
52112	chr19:62745018-62745225_-	uc002qpc.2	ZNF550	ZNF550			0	0.286478	0.285096	0.150178			ENST00000447310.1 ENST00000376230.3 ENST00000457177.1		90	382	207	1.84541	16.1031
52179	chr20:401187-401218_-					NPC	1	0.23733	0.259533	0.161747				linc-TBC1D20-1,TCONS_00028276	28	271	31	8.74194	76.2822
52257	chr20:3817009-3817191_-	uc002wjz.1		RP11-119B16.2			0	0.19914	0.194257	0.118191	uc002wjz.1		ENST00000451507.1		63	204	182	1.12088	9.7808
52259	chr20:3855958-3856551_-	BX647619			*	GIST	1	0.670378	0.710194	0.334446	ENST00000499787				196	2503	593	4.22091	36.8317
52279	chr20:5429045-5429102_-	NR_015406	LOC149837	RP5-1022P6.6 LOC149837			0	0.171378	0.168242	0.139218	ENST00000379053		ENST00000379053.2	linc-PROKR2-4,TCONS_00027840 linc-PROKR2-4,TCONS_00028607 linc-PROKR2-4,TCONS_00028308	39	200	57	3.50877	30.6176
52484	chr20:33327559-33327910_-	CR615992		MT1P3	*	MLS	1	2.0195	2.1212	0.680428			ENST00000435366.1		263	22215	351	63.2906	552.274
52485	chr20:33327931-33328985_-	CR615992		MT1P3	*	HN_NPC_MLS	3	2.94463	2.97567	0.973056		NEW19219	ENST00000435366.1 ENST00000424358.1 ENST00000456790.1		697	43598	1054	41.3643	360.945
52518	chr20:34096986-34097023_-	NR_027451	LOC647979	LOC647979	*		0	1.25224	1.33291	0.520813	NR_027451				29	7803	37	210.892	1840.24
52568	chr20:36482648-36482940_-	NR_015366	LOC388796	LOC388796 RP4-564F22.2	*		0	2.18776	2.28154	0.677949	NR_027241		ENST00000436764.1 ENST00000423536.1 ENST00000449469.1 ENST00000417578.1 ENST00000414142.1		249	23960	292	82.0548	716.01
52616	chr20:42718516-42718752_-	uc002xmk.2		RP11-445H22.3 LOC79015			0	0.180923	0.203264	0.181794	ENST00000415889 ENST00000255183 NR_034104		ENST00000255183.3 ENST00000415889.1		91	261	236	1.10593	9.65037
52660	chr20:44075545-44075810_-	AK123156		RP11-465L10.10	*	EWS	1	0.197673	0.262576	0.264086			ENST00000535913.1		117	666	265	2.51321	21.9303
52820	chr20:60313883-60314319_-	CU677880		RP11-157P1.4	*		0	0.500757	0.568794	0.347311			ENST00000414042.1 ENST00000448371.1		201	1737	436	3.98394	34.7639
52833	chr20:60764856-60765027_-	NR_024470	LOC100127888	RP11-93B14.5	*	Colon	1	0	0.144847	0.356906			ENST00000411824.1 ENST00000451648.1 ENST00000433126.1		98	597	171	3.49123	30.4645
52862	chr20:61502009-61502233_-	uc002yex.2			*		0	0	0.358733	0.874381	uc002yex.2				160	2807	224	12.5312	109.348
52929	chr21:15664698-15664939_-			AJ006998.2	*		0	0.161617	0.230533	0.34191	ENST00000449602		ENST00000449602.1		122	669	241	2.77593	24.2228
53009	chr21:33559760-33560126_-	uc002yrj.1		AP000295.7			0	0.213958	0.195756	0.129306			ENST00000411998.1		112	274	366	0.748634	6.53258
53091	chr21:39282417-39282533_-			AF064858.8			0	0.298613	0.316227	0.195695	ENST00000417335		ENST00000417335.1		90	475	116	4.09483	35.7315
53107	chr21:42167708-42167946_-	NM_001040424		AP001619.2		NPC	1	0.251013	0.242481	0.159004			ENST00000432411.1		94	268	238	1.12605	9.82592
53124	chr21:43128517-43128716_-						0	0.281203	0.304838	0.154434				linc-RSPH1-1,TCONS_00029300	98	432	199	2.17085	18.9429
53125	chr21:43128873-43129108_-						0	0.441957	0.461711	0.202843				linc-RSPH1-1,TCONS_00029300	118	890	235	3.78723	33.0474
53138	chr21:43602448-43602706_-	CR609588		AP001046.5	*	NPC_GIST	2	0.393837	0.48282	0.402697			ENST00000442815.1	linc-U2AF1-2,TCONS_00029157 linc-U2AF1-2,TCONS_00028946 linc-U2AF1-2,TCONS_00029156	158	1448	258	5.6124	48.9738
53145	chr21:43714742-43714972_-	BX648824		LINC00313			0	0.201677	0.214611	0.172095			ENST00000427188.1	linc-SIK1-2,TCONS_00028951	98	410	230	1.78261	15.555
53163	chr21:44403051-44403228_-			AP001055.6			0	0.261558	0.277522	0.179188			ENST00000411694.1	linc-CSTB-1,TCONS_00029311 linc-CSTB-1,TCONS_00028953 linc-CSTB-1,TCONS_00029171 linc-CSTB-1,TCONS_00029312	91	400	177	2.25989	19.7198
53174	chr21:44658906-44659227_-	uc002zez.1		AP001065.2	*		0	0.224878	0.354201	0.406657			ENST00000423310.1 ENST00000456880.1		190	1791	321	5.57944	48.6862
53189	chr21:45243526-45243764_-	NR_024089	NCRNA00162	LINC00162	*	HN_Skin	2	0	0.237941	0.545374			ENST00000422199.1	linc-ITGB2-3,TCONS_00028763	167	2068	238	8.68908	75.8209
53190	chr21:45315296-45315565_-	NR_027292	C21orf122	SSR4P1		EWS_GIST	2	0.346861	0.377597	0.208038	NR_027292				137	781	269	2.90335	25.3346
53191	chr21:45316031-45316419_-	NR_027292	C21orf122	SSR4P1		EWS	1	0.308841	0.30084	0.177609	NR_027292		ENST00000429427.1 ENST00000415143.1		119	550	388	1.41753	12.3693
53228	chr21:46699298-46699551_-	uc002zjk.1		AP000337.1	*	MLS	1	0.697156	0.762927	0.347424	ENST00000499524		ENST00000499524.1		176	2425	253	9.58498	83.6386
53299	chr22:19286724-19286911_-			SMPD4P1			0	0	0.149991	0.236669			ENST00000416717.1		90	299	187	1.59893	13.9523
53335	chr22:22310673-22310743_-	NR_024448	LOC91316	GUSBP11 AP000347.4			0	0.274618	0.285533	0.145451			ENST00000422506.1 ENST00000445682.1 ENST00000452737.1 ENST00000451837.1 ENST00000455485.1 ENST00000430357.1 ENST00000430707.2		37	331	70	4.72857	41.2615
53336	chr22:22310784-22310864_-	NR_024448	LOC91316	GUSBP11 AP000347.4	*	HN	1	1.13211	1.17753	0.471452			ENST00000422506.1 ENST00000445682.1 ENST00000452737.1 ENST00000451837.1 ENST00000455485.1 ENST00000430357.1 ENST00000430707.2		50	6127	80	76.5875	668.303
53340	chr22:22325364-22325592_-	uc002zxm.2	LOC91316	GUSBP11	*	NPC	1	0.742972	0.799457	0.280892			ENST00000421064.1 ENST00000434893.1		146	2607	228	11.4342	99.775
53549	chr22:36190585-36190771_-	CR594059				NPC	1	0.289989	0.326468	0.177337				linc-ELFN2-1,TCONS_00029696	85	432	186	2.32258	20.2668
53655	chr22:39911163-39911269_-	uc003azm.2			*		0	0.106867	0.140006	0.255791	uc003azm.2				64	442	106	4.16981	36.3858
53677	chr22:40392591-40392817_-						0	0.281965	0.272241	0.138179				linc-PPPDE2-1,TCONS_00029913	88	406	226	1.79646	15.6759
53698	chr22:41090314-41090472_-	uc003bcm.2		Z83851.1		GIST	1	0.244641	0.228673	0.176542			ENST00000432473.1 ENST00000412060.1	linc-TCF20-1,TCONS_00029486 linc-TCF20-1,TCONS_00029485	67	286	158	1.81013	15.7952
53747	chr22:43908836-43909139_-	uc003bfp.1		CTA-217C2.1		HN	1	0.155349	0.176729	0.148289	uc003bfq.2		ENST00000426282.1 ENST00000432502.1	linc-PHF21B-1,TCONS_00029713	114	234	303	0.772277	6.73889
53760	chr22:44787910-44788136_-						0	0.251025	0.2904	0.23704				linc-WNT7B-1,TCONS_00029727	98	575	226	2.54425	22.2011
53761	chr22:44814451-44814604_-	NR_027036	LOC100271722	LOC100271722			0	0.213313	0.203125	0.144493				linc-WNT7B-2,TCONS_00029728 linc-WNT7B-2,TCONS_00029328	52	233	153	1.52288	13.2886
53762	chr22:44814817-44814882_-	NR_027036	LOC100271722	RP11-398F12.1 LOC100271722			0	0.238237	0.250897	0.136984			ENST00000421538.1	linc-WNT7B-2,TCONS_00029728 linc-WNT7B-2,TCONS_00029929 linc-WNT7B-2,TCONS_00029328 linc-WNT7B-2,TCONS_00029491 linc-WNT7B-2,TCONS_00029927 linc-WNT7B-2,TCONS_00029928 linc-WNT7B-2,TCONS_00029926	41	273	65	4.2	36.6492
53763	chr22:44814903-44815190_-	NR_027036	LOC100271722	RP11-398F12.1 LOC100271722	*	EWS	1	0.451034	0.486424	0.285378			ENST00000421538.1	linc-WNT7B-2,TCONS_00029728 linc-WNT7B-2,TCONS_00029929 linc-WNT7B-2,TCONS_00029328 linc-WNT7B-2,TCONS_00029491 linc-WNT7B-2,TCONS_00029927 linc-WNT7B-2,TCONS_00029729 linc-WNT7B-2,TCONS_00029928 linc-WNT7B-2,TCONS_00029926	206	1417	287	4.93728	43.0827
53784	chr22:46396791-46396964_-	NR_033377	FLJ46257	FLJ46257 RP11-191L9.6	*	MLS	1	0	0.177609	0.309887	NR_033377		ENST00000380990.1		92	453	173	2.6185	22.849
54133	chrX:62563162-62563668_-	NR_015353	LOC92249	LOC92249	*	GIST_LMS	2	2.73615	2.84959	1.17717				linc-SPIN4-1,TCONS_00016949 linc-SPIN4-1,TCONS_00017328 linc-SPIN4-1,TCONS_00016925 linc-SPIN4-1,TCONS_00017327	314	35062	506	69.2925	604.647
54157	chrX:69589603-69589734_-			DLG3-AS1		Prostate	1	0	0.100869	0.176057			ENST00000424211.1 ENST00000431103.1		72	263	131	2.00763	17.5186
54170	chrX:70319961-70320181_-			RP5-1091N2.9		NPC	1	0.266261	0.312469	0.20292			ENST00000450860.1	linc-IL2RG-1,TCONS_00017066	97	437	220	1.98636	17.333
54192	chrX:72957210-72957705_-	NR_001564	XIST	XIST	*		0	0.131385	0.861385	1.09545			ENST00000434839.1 ENST00000421322.1 ENST00000417942.1 ENST00000416330.1 ENST00000429829.1	linc-NAP1L2-4,TCONS_00017338 linc-NAP1L2-4,TCONS_00017343 linc-NAP1L2-4,TCONS_00017070 linc-NAP1L2-4,TCONS_00017072 linc-NAP1L2-4,TCONS_00017337 linc-NAP1L2-4,TCONS_00017071 linc-NAP1L2-4,TCONS_00017073 linc-NAP1L2-4,TCONS_00017340 linc-NAP1L2-4,TCONS_00016926 linc-NAP1L2-4,TCONS_00017341 linc-NAP1L2-4,TCONS_00017339 linc-NAP1L2-4,TCONS_00017342	251	6279	495	12.6848	110.688
54193	chrX:72958203-72958562_-	NR_001564	XIST	XIST	*		0	0	0.266928	0.361444			ENST00000429829.1	linc-NAP1L2-4,TCONS_00016926 linc-NAP1L2-4,TCONS_00017341 linc-NAP1L2-4,TCONS_00017339 linc-NAP1L2-4,TCONS_00017342	132	637	359	1.77437	15.4832
54194	chrX:72959878-72960133_-	NR_001564	XIST	XIST	*	ESS	1	0.253351	0.598693	0.697244			ENST00000429829.1	linc-NAP1L2-4,TCONS_00016926 linc-NAP1L2-4,TCONS_00017339 linc-NAP1L2-4,TCONS_00017342	163	2534	255	9.93725	86.7125
54195	chrX:72961831-72962007_-	NR_001564	XIST	XIST	*		0	0	0.190583	0.334336			ENST00000429829.1	linc-NAP1L2-4,TCONS_00016926 linc-NAP1L2-4,TCONS_00017339 linc-NAP1L2-4,TCONS_00017342	93	468	176	2.65909	23.2032
54196	chrX:72963006-72963418_-	NR_001564	XIST	XIST	*		0	0	0.181026	0.257551			ENST00000434839.1 ENST00000421322.1 ENST00000540864.1 ENST00000429829.1	linc-NAP1L2-4,TCONS_00017338 linc-NAP1L2-4,TCONS_00017343 linc-NAP1L2-4,TCONS_00017341 linc-NAP1L2-4,TCONS_00017070 linc-NAP1L2-4,TCONS_00017337 linc-NAP1L2-4,TCONS_00017071 linc-NAP1L2-4,TCONS_00017340 linc-NAP1L2-4,TCONS_00016926 linc-NAP1L2-4,TCONS_00017339 linc-NAP1L2-4,TCONS_00017342	129	315	412	0.764563	6.67158
54197	chrX:72984066-72984188_-	NR_001564	XIST	XIST	*		0	0.111809	0.466598	0.606364			ENST00000429829.1	linc-NAP1L2-4,TCONS_00016926 linc-NAP1L2-4,TCONS_00017339 linc-NAP1L2-4,TCONS_00017337 linc-NAP1L2-4,TCONS_00017342 linc-NAP1L2-4,TCONS_00017340	80	1621	122	13.2869	115.941
54199	chrX:72987344-72987642_-	NR_001564	XIST	XIST			0	0	0.159188	0.224228			ENST00000429829.1	linc-NAP1L2-4,TCONS_00016926 linc-NAP1L2-4,TCONS_00017341 linc-NAP1L2-4,TCONS_00017337	119	324	298	1.08725	9.48733
54350	chrX:122920752-122920954_-			RP1-315G1.3		MLS	1	0.229759	0.264404	0.201602			ENST00000426367.1		88	446	202	2.20792	19.2663
54382	chrX:133506120-133506421_-	NR_024607	MGC16121	AC004383.4	*	ESS	1	0.369987	0.426715	0.319528			ENST00000440570.1 ENST00000414769.1 ENST00000445415.1 ENST00000457876.1 ENST00000441492.1		169	1138	301	3.78073	32.9907
54383	chrX:133506967-133507210_-	NR_024607		AC004383.4	*	ESS	1	0.246693	0.307886	0.264795			ENST00000457876.1		125	617	243	2.53909	22.1561

## Sheet: Table_S4
Table S4. Novel Intergenic peaks
peak_number	hg18 peak coordinates	SD > 0.25	Significant_differential_expression	Number of significant cancer classes	MEDIAN	MEAN	STDEV	number_bases_with_read_starts	total_read_counts_per_peak	peak_length_bp	reads/base(all_samples)	fold_enrichment(all_samples)	Body_map_transcript	any_ESTs	spliced_ESTs	any_overlap_17way_conservation	>25%_17way_conservation	>50%_17way_conservation	28-way conservation	peak_any_RepMask	>50%_overlap_RepMask	antisense_3SEQ_peak#	pseudogene	rnaGene	Gencode_sense	Gencode_antisense	GenBank_introns
92	chr1:2141782-2141993_+		EWS	1	0.310112	0.297367	0.214994	99	517	211	2.45024	21.3808		ESTs	splicedESTs					any_RepMask						OTTHUMT00000004068
192	chr1:9174239-9174524_+		Bladder	1	0.359094	0.362123	0.1878	136	675	285	2.36842	20.6669	multi_exon	ESTs	splicedESTs
193	chr1:9174551-9174710_+		Bladder_NPC	2	0.376827	0.436479	0.242119	107	839	159	5.27673	46.0448	multi_exon	ESTs
241	chr1:11380636-11380756_+			0	0	0.0772294	0.215093	60	246	120	2.05	17.8883								any_RepMask	50%_RepMask
253	chr1:11863263-11863322_+			0	0.294168	0.309417	0.15275	31	379	59	6.42373	56.0535
291	chr1:14221375-14221552_+		NPC	1	0.178474	0.22947	0.238328	69	274	177	1.54802	13.5081	single_exon	ESTs		any_Cons	25%_Cons		any_28way_conserv
294	chr1:14592685-14592816_+	*	GIST	1	0.30229	0.36047	0.345017	82	794	131	6.06107	52.8889		ESTs					any_28way_conserv
296	chr1:14696238-14696403_+		NPC	1	0.220056	0.262529	0.213036	66	312	165	1.89091	16.5001				any_Cons	25%_Cons	50%_Cons	any_28way_conserv
437	chr1:22356192-22356359_+			0	0.16863	0.210663	0.198352	84	374	167	2.23952	19.5421	single_exon							any_RepMask
438	chr1:22383573-22383772_+		NPC	1	0.221035	0.228357	0.186762	95	283	199	1.42211	12.4093							any_28way_conserv	any_RepMask
468	chr1:23919774-23920033_+	*	ESS	1	0.587662	0.63995	0.31568	164	1677	259	6.4749	56.5	single_exon	ESTs						any_RepMask	50%_RepMask
630	chr1:31400484-31400573_+		GIST	1	0.381076	0.35753	0.192484	53	752	89	8.44944	73.7298		ESTs	splicedESTs					any_RepMask
631	chr1:31401050-31401238_+			0	0.310729	0.291812	0.178548	77	498	188	2.64894	23.1146	single_exon	ESTs	splicedESTs					any_RepMask	50%_RepMask
653	chr1:32304103-32304169_+	*	NPC	1	0.385146	0.454815	0.29656	47	785	66	11.8939	103.787	single_exon							any_RepMask	50%_RepMask
738	chr1:36310020-36310201_+			0	0.351063	0.363553	0.139151	92	525	181	2.90055	25.3102	single_exon	ESTs		any_Cons			any_28way_conserv
739	chr1:36310484-36310664_+			0	0.242732	0.244417	0.126568	74	253	180	1.40556	12.2649	single_exon	ESTs		any_Cons	25%_Cons	50%_Cons	any_28way_conserv
780	chr1:38293669-38293858_+		EWS	1	0.0455209	0.128432	0.176027	52	205	189	1.08466	9.46471		ESTs	splicedESTs					any_RepMask	50%_RepMask
781	chr1:38357447-38357765_+		EWS	1	0	0.119851	0.215871	114	284	318	0.893082	7.79303	single_exon	ESTs						any_RepMask
792	chr1:39301555-39301742_+		MLS	1	0.428001	0.461158	0.231911	102	941	187	5.03209	43.91	single_exon							any_RepMask	50%_RepMask
832	chr1:41621169-41621846_+	*	HN	1	0.905308	0.951669	0.549114	319	4531	677	6.69276	58.4011	single_exon	ESTs		any_Cons	25%_Cons		any_28way_conserv			Peak 28493, chr1:41621396-41621617			OTTHUMT00000015642
833	chr1:42576185-42576412_+		MLS	1	0.296841	0.319183	0.198831	102	519	227	2.28634	19.9506	single_exon	ESTs						any_RepMask						OTTHUMT00000018314	introns
855	chr1:43743966-43744125_+			0	0.160478	0.191809	0.178664	71	232	159	1.45912	12.7323				any_Cons			any_28way_conserv
966	chr1:51802158-51802225_+	*	NPC	1	0.150521	0.217954	0.350951	31	267	67	3.98507	34.7738	single_exon							any_RepMask	50%_RepMask		pseudogene
978	chr1:52334730-52334880_+			0	0.32585	0.36791	0.224627	59	525	150	3.5	30.541	single_exon							any_RepMask	50%_RepMask
988	chr1:52865970-52866156_+			0	0.176105	0.191379	0.190113	80	283	186	1.52151	13.2767	single_exon							any_RepMask	50%_RepMask
1142	chr1:72521236-72521353_+	*		0	0.217867	0.296917	0.295306	85	449	117	3.83761	33.487		ESTs	splicedESTs	any_Cons	25%_Cons	50%_Cons	any_28way_conserv	any_RepMask
1199	chr1:84523962-84524106_+	*	Bladder	1	0	0.0622665	0.308417	87	396	144	2.75	23.9965								any_RepMask	50%_RepMask
1347	chr1:106040889-106040919_+			0	0.305265	0.335985	0.2102	28	666	30	22.2	193.717		ESTs		any_Cons	25%_Cons	50%_Cons				Peak 29012, chr1:106040890-106040918
1492	chr1:117894444-117894552_+			0	0.351151	0.355727	0.160438	42	581	108	5.37963	46.9427				any_Cons	25%_Cons
1680	chr1:151825559-151825732_+		HN	1	0	0.115807	0.202634	55	216	173	1.24855	10.8949	single_exon							any_RepMask	50%_RepMask
1681	chr1:151827683-151827905_+		HN_NPC	2	0.158595	0.201585	0.224052	83	277	222	1.24775	10.8879		ESTs	splicedESTs
1682	chr1:151828309-151828587_+		HN	1	0	0.0893109	0.238037	100	300	278	1.07914	9.41655	single_exon							any_RepMask
1732	chr1:152928410-152928580_+	*	ESS	1	0.135117	0.184278	0.333359	93	444	170	2.61176	22.7903								any_RepMask	50%_RepMask
1843	chr1:155655394-155655601_+	*	GIST	1	0.183233	0.312541	0.633945	153	1994	207	9.63285	84.0563		ESTs
1844	chr1:155947712-155947871_+		NPC	1	0.287816	0.305059	0.151164	65	333	159	2.09434	18.2752		ESTs		any_Cons	25%_Cons	50%_Cons
1864	chr1:158103734-158104086_+	*	MLS	1	0.378136	0.425716	0.268434	176	910	352	2.58523	22.5587	single_exon	ESTs
1896	chr1:159369556-159369798_+			0	0.413623	0.442197	0.160639	141	831	242	3.43388	29.9641	single_exon	ESTs	splicedESTs				any_28way_conserv	any_RepMask
2017	chr1:169906226-169906261_+			0	0.13215	0.140215	0.14869	27	226	35	6.45714	56.3451		ESTs								Peak 29680, chr1:169906216-169906262				OTTHUMT00000084180
2019	chr1:169998777-169998883_+		NPC	1	0.541348	0.563599	0.209729	30	1165	106	10.9906	95.9037		ESTs		any_Cons	25%_Cons	50%_Cons	any_28way_conserv
2189	chr1:192415544-192415722_+		NPC	1	0.132413	0.168637	0.21693	85	235	178	1.32022	11.5203								any_RepMask	50%_RepMask
2360	chr1:207507607-207507645_+			0	0.199336	0.199773	0.159748	29	283	38	7.44737	64.9858	single_exon	ESTs		any_Cons	25%_Cons	50%_Cons	any_28way_conserv
2405	chr1:211528960-211529207_+		NPC	1	0.226161	0.225541	0.125241	90	211	247	0.854251	7.4542				any_Cons	25%_Cons		any_28way_conserv
2406	chr1:211565955-211566154_+			0	0.257801	0.286246	0.158825	97	329	199	1.65327	14.4264				any_Cons	25%_Cons		any_28way_conserv
2438	chr1:217789948-217790213_+	*	MLS	1	0	0.303734	0.648356	149	1460	265	5.50943	48.0753		ESTs
2463	chr1:221115372-221115497_+			0	0.326491	0.357934	0.196394	66	543	125	4.344	37.9058	single_exon	ESTs
2503	chr1:224354963-224355199_+			0	0.397181	0.427717	0.237125	144	801	236	3.39407	29.6166
2504	chr1:224381773-224381921_+	*	NPC	1	0.494541	0.529765	0.270182	57	980	148	6.62162	57.7803
2616	chr1:234722004-234722232_+		Bladder_NPC	2	0	0.126483	0.221331	85	232	228	1.01754	8.87909	single_exon	ESTs		any_Cons			any_28way_conserv
2637	chr1:238884689-238884814_+			0	0.398404	0.424055	0.211821	39	774	125	6.192	54.0314
2690	chr1:245606934-245607076_+			0	0.205451	0.238173	0.184362	74	328	142	2.30986	20.1558	single_exon	ESTs						any_RepMask	50%_RepMask
2711	chr2:3592168-3592288_+		EWS	1	0.180192	0.174352	0.162147	48	209	120	1.74167	15.1978	single_exon	ESTs						any_RepMask	50%_RepMask
2725	chr2:7115682-7115906_+		ESS	1	0.38223	0.407155	0.241867	145	746	224	3.33036	29.0607		ESTs	splicedESTs
2726	chr2:7119885-7120067_+			0	0.323042	0.348565	0.19107	84	493	182	2.70879	23.6369	multi_exon	ESTs	splicedESTs					any_RepMask	50%_RepMask
2727	chr2:7246152-7246283_+		ESS	1	0.204816	0.232135	0.187498	67	303	131	2.31298	20.183								any_RepMask
2766	chr2:11541932-11542047_+	*	ESS	1	0.177352	0.237538	0.296531	69	495	115	4.30435	37.5598	single_exon
2795	chr2:18706464-18706677_+			0	0.203908	0.214285	0.160489	80	211	213	0.99061	8.64407								any_RepMask	50%_RepMask
2835	chr2:24595849-24595907_+			0	0.317092	0.34261	0.214905	40	461	58	7.94828	69.3567								any_RepMask	50%_RepMask
2850	chr2:25304222-25304561_+			0	0.257663	0.278487	0.169477	139	336	339	0.99115	8.64878	multi_exon	ESTs		any_Cons	25%_Cons	50%_Cons	any_28way_conserv	any_RepMask		Peak 30514, chr2:25304228-25304553
2852	chr2:25438594-25438699_+		EWS	1	0.325893	0.371602	0.236915	74	744	105	7.08571	61.83
2961	chr2:30437178-30437306_+			0	0.146128	0.178595	0.171194	73	292	128	2.28125	19.9062	single_exon	ESTs
2977	chr2:32394337-32394460_+	*		0	0.680271	0.743917	0.277032	87	2232	123	18.1463	158.345	single_exon	ESTs
2978	chr2:32394967-32395148_+			0	0.337354	0.356845	0.180517	108	605	181	3.34254	29.167	single_exon	ESTs						any_RepMask	50%_RepMask
3028	chr2:40620322-40620495_+			0	0.169138	0.185709	0.17727	70	200	173	1.15607	10.0879
3046	chr2:43020892-43021083_+		ESS	1	0.284823	0.294937	0.187814	84	495	191	2.59162	22.6145	single_exon	ESTs						any_RepMask	50%_RepMask
3101	chr2:46867395-46867437_+			0	0.2548	0.263189	0.133285	26	285	42	6.78571	59.2122								any_RepMask	50%_RepMask
3135	chr2:54085393-54085419_+	*	NPC	1	0.229138	0.275131	0.286172	25	272	26	10.4615	91.2874								any_RepMask	50%_RepMask
3136	chr2:54094228-54094349_+			0	0.23408	0.241335	0.169868	63	246	121	2.03306	17.7405								any_RepMask	50%_RepMask
3182	chr2:61139557-61139732_+			0	0.322233	0.350157	0.229521	111	631	175	3.60571	31.4635	single_exon	ESTs
3193	chr2:62246801-62246890_+			0	0.20598	0.221294	0.160638	41	222	89	2.49438	21.766								any_RepMask	50%_RepMask
3242	chr2:67087677-67087858_+		NPC	1	0.160642	0.192283	0.198328	73	200	181	1.10497	9.64199				any_Cons	25%_Cons	50%_Cons	any_28way_conserv
3331	chr2:74092313-74092377_+		NPC	1	0.24268	0.254308	0.164755	34	241	64	3.76562	32.8589		ESTs						any_RepMask	50%_RepMask
3333	chr2:74115431-74115542_+			0	0.258879	0.249487	0.138435	62	315	111	2.83784	24.763	single_exon							any_RepMask	50%_RepMask
3368	chr2:74793206-74793386_+			0	0.225616	0.242628	0.169424	75	308	180	1.71111	14.9312	single_exon	ESTs		any_Cons			any_28way_conserv
3503	chr2:96902492-96902818_+			0	0.347946	0.349893	0.175108	151	622	326	1.90798	16.649	multi_exon	ESTs		any_Cons			any_28way_conserv
3592	chr2:105905870-105906019_+			0	0.183931	0.198233	0.173264	63	215	149	1.44295	12.5912								any_RepMask
3597	chr2:108032978-108033210_+		NPC	1	0.16774	0.204673	0.245056	79	224	232	0.965517	8.42511								any_RepMask
3658	chr2:113637164-113637271_+		NPC_GIST	2	0.226399	0.200213	0.186865	50	261	107	2.43925	21.2849		ESTs						any_RepMask	50%_RepMask
3756	chr2:128934205-128934413_+	*	NPC	1	0.296122	0.326114	0.270831	115	562	208	2.70192	23.577		ESTs						any_RepMask	50%_RepMask
3782	chr2:132754585-132754624_+	*		0	0.85677	0.963143	0.542583	30	4987	39	127.872	1115.81	single_exon							any_RepMask	50%_RepMask			28S_rRNA-related__rRNA_pseudogene
3787	chr2:134484626-134484670_+	*	Bladder	1	0.264006	0.294166	0.2666	25	626	44	14.2273	124.147	single_exon			any_Cons	25%_Cons	50%_Cons	any_28way_conserv
3788	chr2:134601997-134602116_+			0	0.327171	0.370262	0.222205	77	595	119	5	43.63	single_exon	ESTs
3789	chr2:134621475-134621626_+		NPC	1	0.43443	0.470318	0.236812	106	816	151	5.40397	47.1551		ESTs		any_Cons	25%_Cons	50%_Cons	any_28way_conserv
3790	chr2:134681458-134681603_+			0	0.260928	0.244998	0.179578	68	265	145	1.82759	15.9475		ESTs
3816	chr2:136479036-136479248_+			0	0.236285	0.220414	0.137817	83	290	212	1.36792	11.9365		ESTs	splicedESTs					any_RepMask	50%_RepMask
3935	chr2:165574977-165575077_+		Bladder	1	0	0.127077	0.244453	62	274	100	2.74	23.9092		ESTs
3946	chr2:168066278-168066459_+			0	0.184075	0.242852	0.235035	93	394	181	2.1768	18.9947		ESTs		any_Cons											introns
4037	chr2:174223174-174223324_+	*	HN	1	0.14302	0.232203	0.301693	66	472	150	3.14667	27.4578								any_RepMask
4085	chr2:181331307-181331471_+			0	0.201126	0.206559	0.191628	74	247	164	1.5061	13.1422		ESTs
4101	chr2:183611838-183612045_+		EWS	1	0.282771	0.32576	0.249732	129	666	207	3.21739	28.075		ESTs		any_Cons			any_28way_conserv
4164	chr2:196143434-196143587_+	*	MLS	1	0	0.076741	0.251459	68	258	153	1.68627	14.7144				any_Cons	25%_Cons	50%_Cons	any_28way_conserv
4254	chr2:204381096-204381293_+			0	0.117538	0.138417	0.215646	85	217	197	1.10152	9.61189				any_Cons	25%_Cons	50%_Cons	any_28way_conserv
4284	chr2:207402876-207403089_+			0	0.302453	0.336629	0.190646	106	454	213	2.13146	18.5991								any_RepMask	50%_RepMask
4308	chr2:213724896-213725094_+		EWS	1	0.221443	0.234314	0.206346	102	389	198	1.96465	17.1435	single_exon	ESTs		any_Cons			any_28way_conserv
4355	chr2:217699120-217699267_+	*		0	0	0.164351	0.300103	78	393	147	2.67347	23.3287		ESTs
4356	chr2:217747047-217747212_+			0	0.189192	0.220303	0.231578	80	282	165	1.70909	14.9135		ESTs
4357	chr2:217839466-217839593_+	*		0	0.133779	0.179358	0.263849	75	350	127	2.75591	24.048		ESTs	splicedESTs					any_RepMask	50%_RepMask
4575	chr2:236760552-236760762_+	*	ESS	1	0.175223	0.211117	0.26947	105	393	210	1.87143	16.3301	single_exon							any_RepMask	50%_RepMask
4583	chr2:237833504-237833666_+			0	0.175102	0.210955	0.173728	63	216	162	1.33333	11.6347
4641	chr2:241581185-241581316_+			0	0.174621	0.217672	0.214961	77	299	131	2.28244	19.9166	single_exon	ESTs	splicedESTs										OTTHUMT00000324140
4682	chr2:242282532-242282626_+			0	0.442089	0.445279	0.163697	72	825	94	8.7766	76.5846	single_exon	ESTs						any_RepMask	50%_RepMask						introns
4693	chr2:242412349-242412519_+	*	EWS	1	0	0.116867	0.297119	67	530	170	3.11765	27.2046		ESTs						any_RepMask	50%_RepMask
4694	chr2:242414687-242415000_+	*	EWS	1	0	0.104809	0.319749	116	593	313	1.89457	16.532								any_RepMask
4698	chr2:242481879-242482131_+		NPC	1	0.163266	0.170893	0.162088	88	214	252	0.849206	7.41018	single_exon	ESTs	splicedESTs					any_RepMask	50%_RepMask
4732	chr3:5120403-5120508_+		NPC	1	0.190969	0.205433	0.185332	39	228	105	2.17143	18.9479				any_Cons	25%_Cons	50%_Cons	any_28way_conserv	any_RepMask
4738	chr3:5865108-5865302_+			0	0.162767	0.187833	0.197019	104	251	194	1.29381	11.2898
4889	chr3:20722645-20722797_+		NPC	1	0.197943	0.208547	0.168582	61	209	152	1.375	11.9983								any_RepMask	50%_RepMask
4946	chr3:31253204-31253372_+		NPC	1	0.181894	0.194257	0.185346	59	206	168	1.22619	10.6997								any_RepMask	50%_RepMask
5036	chr3:40562894-40563112_+			0	0.282844	0.286196	0.162893	103	341	218	1.56422	13.6494		ESTs						any_RepMask
5041	chr3:42034384-42034433_+			0	0.255334	0.286946	0.179657	40	417	49	8.5102	74.2601		ESTs						any_RepMask	50%_RepMask
5042	chr3:42034455-42034499_+	*	NPC	1	0.643722	0.697187	0.411178	44	1797	44	40.8409	356.378		ESTs
5043	chr3:42048739-42048963_+			0	0.226228	0.252718	0.142244	90	284	224	1.26786	11.0633		ESTs
5075	chr3:44116873-44117073_+		NPC	1	0.215672	0.225118	0.179308	88	241	200	1.205	10.5148		ESTs						any_RepMask	50%_RepMask
5097	chr3:45233035-45233178_+			0	0	0.121523	0.231643	65	220	143	1.53846	13.4246		ESTs	splicedESTs
5103	chr3:45570983-45571160_+			0	0.242398	0.284343	0.155491	102	387	177	2.18644	19.0789		ESTs
5131	chr3:47498776-47498907_+		EWS	1	0.154753	0.166879	0.149997	58	201	131	1.53435	13.3888								any_RepMask	50%_RepMask
5327	chr3:53958137-53958187_+	*		0	0.0467349	0.202999	0.296412	37	312	50	6.24	54.4503								any_RepMask	50%_RepMask
5398	chr3:64984419-64984672_+			0	0.266866	0.286473	0.186015	93	371	253	1.4664	12.7958	multi_exon	ESTs						any_RepMask	50%_RepMask
5426	chr3:73112702-73112911_+	*	GIST	1	0.46978	0.488936	0.363992	139	1361	209	6.51196	56.8234	single_exon	ESTs	splicedESTs	any_Cons			any_28way_conserv	any_RepMask		Peak 32957, chr3:73112719-73112896
5427	chr3:73112949-73113150_+			0	0.254624	0.258669	0.20696	90	390	201	1.9403	16.9311	single_exon	ESTs
5432	chr3:75355732-75355879_+			0	0.137559	0.182834	0.212473	66	203	147	1.38095	12.0502		ESTs					any_28way_conserv
5440	chr3:76867492-76867570_+	*		0	0	0.135598	0.280803	34	324	78	4.15385	36.2465								any_RepMask	50%_RepMask
5443	chr3:77095497-77095660_+			0	0.187969	0.223043	0.220593	67	293	163	1.79755	15.6854
5464	chr3:88312896-88312993_+			0	0.217619	0.240791	0.157713	45	236	97	2.43299	21.2303								any_RepMask	50%_RepMask
5607	chr3:121509530-121509628_+	*	SS	1	2.04365	2.10274	0.62674	30	19155	98	195.459	1705.58	single_exon			any_Cons
5649	chr3:124651873-124652054_+		LMS	1	0.114545	0.159182	0.223054	66	222	181	1.22652	10.7026	single_exon						any_28way_conserv	any_RepMask
5746	chr3:131119931-131120084_+	*	EWS	1	0.292004	0.357998	0.290075	70	808	153	5.28105	46.0824	single_exon	ESTs
5767	chr3:133580412-133580610_+		Prostate	1	0	0.114664	0.173427	73	216	198	1.09091	9.51928								any_RepMask
5817	chr3:140640619-140640769_+		NPC	1	0.22202	0.218342	0.143964	69	205	150	1.36667	11.9255
5859	chr3:144438583-144438789_+		NPC	1	0.227869	0.277888	0.240064	106	361	206	1.75243	15.2917
5881	chr3:151257881-151258068_+		NPC	1	0.180677	0.196046	0.201926	77	215	187	1.14973	10.0326							any_28way_conserv
5909	chr3:157143978-157144204_+		NPC	1	0.220608	0.226559	0.126642	89	218	226	0.964602	8.41712	single_exon	ESTs		any_Cons	25%_Cons		any_28way_conserv
5910	chr3:157144381-157144479_+			0	0.193474	0.215611	0.137755	50	216	98	2.20408	19.2328	single_exon	ESTs
5959	chr3:169209152-169209360_+			0	0.22159	0.210136	0.154027	98	274	208	1.31731	11.4948	multi_exon	ESTs		any_Cons	25%_Cons	50%_Cons	any_28way_conserv			Peak 33497, chr3:169209150-169209409				ENST00000470487
6013	chr3:176053483-176053558_+			0	0.21522	0.21777	0.164142	25	251	75	3.34667	29.203	single_exon							any_RepMask	50%_RepMask
6025	chr3:178672719-178672854_+			0	0.176491	0.201219	0.169114	63	203	135	1.5037	13.1213		ESTs		any_Cons			any_28way_conserv
6026	chr3:178738174-178738408_+			0	0.212331	0.228501	0.175676	87	250	234	1.06838	9.32265								any_RepMask
6029	chr3:178889529-178889682_+			0	0.167239	0.199753	0.173869	69	224	153	1.46405	12.7753		ESTs		any_Cons	25%_Cons		any_28way_conserv
6124	chr3:187797550-187797592_+	*	Bladder	1	1.5646	1.65547	0.579578	37	14430	42	343.571	2998.01	single_exon	ESTs	splicedESTs	any_Cons	25%_Cons	50%_Cons							ENST00000418776
6185	chr3:194755779-194756046_+	*	LungAdeno	1	0	0.0684645	0.404915	137	1307	267	4.89513	42.7149	multi_exon	ESTs
6237	chr3:198193079-198193208_+	*		0	0.215445	0.271756	0.320985	74	516	129	4	34.904	single_exon							any_RepMask	50%_RepMask
6310	chr4:1522238-1522282_+			0	0.191628	0.176778	0.149373	35	235	44	5.34091	46.6048	single_exon	ESTs
6311	chr4:1533633-1533876_+		EWS	1	0	0.0905433	0.226212	85	312	243	1.28395	11.2038				any_Cons	25%_Cons	50%_Cons	any_28way_conserv
6380	chr4:3625166-3625431_+	*	ESS	1	0	0.270349	0.70021	172	2165	265	8.16981	71.2898		ESTs
6448	chr4:13829864-13830048_+		NPC	1	0.18704	0.220561	0.202684	43	202	184	1.09783	9.57963				any_Cons	25%_Cons		any_28way_conserv	any_RepMask
6465	chr4:15896389-15896540_+			0	0.226756	0.229062	0.172015	66	257	151	1.70199	14.8515		ESTs
6466	chr4:15901926-15902158_+		MLS	1	0.316269	0.335228	0.226415	105	493	232	2.125	18.5428		ESTs
6481	chr4:18473175-18473325_+			0	0.168678	0.188432	0.198157	76	220	150	1.46667	12.7981
6505	chr4:25782805-25782999_+	*		0	0.206656	0.247713	0.261454	99	374	194	1.92784	16.8223				any_Cons	25%_Cons	50%_Cons	any_28way_conserv
6647	chr4:56698049-56698114_+		NPC_ESS	2	0.10113	0.178489	0.238266	33	256	65	3.93846	34.367								any_RepMask
6680	chr4:66596604-66596688_+			0	0.168701	0.20262	0.222625	51	246	84	2.92857	25.5547	single_exon							any_RepMask
6709	chr4:74348132-74348293_+		NPC	1	0.269899	0.284251	0.161884	68	285	161	1.77019	15.4467		ESTs						any_RepMask	50%_RepMask
6710	chr4:74359675-74359833_+		NPC	1	0.304006	0.329702	0.192652	84	411	158	2.60127	22.6987	single_exon	ESTs		any_Cons			any_28way_conserv
6741	chr4:78064681-78064799_+		Bladder	1	0.0417479	0.146207	0.181273	65	249	118	2.11017	18.4133								any_RepMask	50%_RepMask
6842	chr4:98043202-98043351_+		NPC	1	0.67513	0.710059	0.242785	62	1945	149	13.0537	113.907	single_exon	ESTs		any_Cons	25%_Cons		any_28way_conserv			Peak 34339, chr4:98043318-98043352	pseudogene
6985	chr4:136085070-136085225_+		NPC	1	0.325764	0.342513	0.170507	67	496	155	3.2	27.9232	single_exon			any_Cons	25%_Cons		any_28way_conserv				pseudogene
7008	chr4:141897463-141897624_+			0	0.236289	0.218679	0.134531	85	319	161	1.98137	17.2894	single_exon	ESTs		any_Cons			any_28way_conserv
7049	chr4:149583556-149583809_+		NPC	1	0.284262	0.304163	0.165601	110	380	253	1.50198	13.1063	single_exon	ESTs	splicedESTs	any_Cons	25%_Cons		any_28way_conserv
7147	chr4:174633873-174634065_+			0	0.161179	0.195874	0.198236	75	223	192	1.16146	10.1349		ESTs													introns
7168	chr4:177550206-177550353_+			0	0.213581	0.244125	0.148055	56	280	147	1.90476	16.621
7191	chr4:184985463-184985523_+		NPC	1	0.164436	0.202847	0.208482	27	219	60	3.65	31.8499								any_RepMask	50%_RepMask
7196	chr4:185648195-185648384_+			0	0.205934	0.215769	0.165389	80	277	189	1.46561	12.7889	single_exon
7227	chr4:190763576-190763754_+		NPC	1	0.2368	0.26158	0.239434	83	361	178	2.02809	17.6971
7228	chr4:190811592-190811753_+			0	0.172785	0.226614	0.235555	83	279	161	1.73292	15.1215
7258	chr5:1403575-1403893_+			0	0.404444	0.414089	0.212931	167	968	318	3.04403	26.5622	single_exon	ESTs						any_RepMask
7306	chr5:9674951-9675100_+			0	0.161918	0.193646	0.187434	61	214	149	1.43624	12.5326
7355	chr5:16519321-16519535_+			0	0.289973	0.283633	0.155161	96	427	214	1.99533	17.4112		ESTs						any_RepMask
7474	chr5:44864263-44864430_+	*		0	0.53239	0.56582	0.372519	125	1747	167	10.4611	91.2834	single_exon	ESTs
7545	chr5:64445046-64445261_+			0	0.212489	0.234931	0.169866	81	243	215	1.13023	9.86241								any_RepMask
7595	chr5:71182495-71182535_+	*	NPC	1	3.10246	3.33505	1.41028	41	47671	40	1191.78	10399.4	single_exon							any_RepMask	50%_RepMask	Peak 35108, chr5:71182496-71182536		28S_rRNA-related__rRNA_pseudogene
7596	chr5:71182615-71182673_+	*		0	1.89749	2.06041	0.977364	34	21206	58	365.621	3190.41	single_exon							any_RepMask	50%_RepMask	Peak 35109, chr5:71182617-71182677		28S_rRNA-related__rRNA_pseudogene
7644	chr5:77118018-77118063_+			0	0.469174	0.490105	0.163996	25	947	45	21.0444	183.634	single_exon	ESTs		any_Cons	25%_Cons
7665	chr5:79343205-79343441_+			0	0.235341	0.255745	0.155527	111	303	236	1.2839	11.2033		ESTs
7697	chr5:81917821-81918202_+			0	0.25076	0.253526	0.143039	119	285	381	0.748031	6.52733	single_exon							any_RepMask
7699	chr5:82033684-82033879_+		NPC	1	0.206231	0.210423	0.180478	82	202	195	1.0359	9.03924
7727	chr5:92629923-92630057_+	*	LMS	1	0.638072	0.662749	0.271929	98	1816	134	13.5522	118.257		ESTs		any_Cons	25%_Cons	50%_Cons					pseudogene
7741	chr5:95411128-95411331_+		NPC	1	0.223142	0.230847	0.175456	85	243	203	1.19704	10.4454	single_exon
7757	chr5:99412598-99412657_+			0	0.333467	0.340489	0.197833	35	742	59	12.5763	109.741				any_Cons						Peak 35281, chr5:99412566-99412778	pseudogene
7758	chr5:99412681-99412761_+			0	0.24497	0.261994	0.190269	40	493	80	6.1625	53.774	single_exon			any_Cons						Peak 35281, chr5:99412566-99412778	pseudogene
7759	chr5:99412829-99412926_+			0	0.187753	0.200377	0.194379	41	481	97	4.95876	43.2702	single_exon	ESTs		any_Cons						Peak 35282, chr5:99412858-99412926	pseudogene
7760	chr5:99414787-99414930_+			0	0.284316	0.2626	0.175188	59	537	143	3.75524	32.7683	multi_exon	ESTs		any_Cons	25%_Cons	50%_Cons				Peak 35283, chr5:99414788-99414931	pseudogene
7763	chr5:102156751-102156838_+			0	0.26314	0.304104	0.224595	61	464	87	5.33333	46.5387		ESTs
7764	chr5:102172700-102172820_+	*	NPC	1	0.550634	0.602998	0.354974	86	1706	120	14.2167	124.055		ESTs
7765	chr5:102181474-102181610_+			0	0.186359	0.212108	0.161059	61	215	136	1.58088	13.7948								any_RepMask	50%_RepMask
7775	chr5:103612164-103612318_+			0	0.1208	0.159194	0.2115	72	292	154	1.8961	16.5454		ESTs
7777	chr5:104994018-104994222_+		NPC	1	0.178938	0.199308	0.24491	58	202	204	0.990196	8.64045				any_Cons	25%_Cons	50%_Cons	any_28way_conserv	any_RepMask
7782	chr5:107750919-107751000_+			0	0.205345	0.207446	0.169013	36	216	81	2.66667	23.2693	single_exon	ESTs						any_RepMask	50%_RepMask
7842	chr5:115938538-115938737_+		NPC	1	0.191225	0.230906	0.198523	84	237	199	1.19095	10.3923		ESTs					any_28way_conserv
7843	chr5:116015627-116015770_+			0	0.187917	0.194842	0.174912	56	204	143	1.42657	12.4483
7878	chr5:122557682-122557833_+			0	0.222955	0.240422	0.198861	93	354	151	2.34437	20.457	single_exon	ESTs		any_Cons	25%_Cons	50%_Cons	any_28way_conserv
7882	chr5:124336638-124336789_+	*	SS	1	0	0.13996	0.503589	60	565	151	3.74172	32.6503								any_RepMask	50%_RepMask
7945	chr5:132195014-132195208_+			0	0.216832	0.243536	0.186138	84	396	194	2.04124	17.8118		ESTs
8055	chr5:139135057-139135177_+			0	0.164583	0.185339	0.176784	49	201	120	1.675	14.6161		ESTs	splicedESTs
8063	chr5:139506461-139506688_+			0	0.231653	0.229703	0.139665	86	233	227	1.02643	8.95665
8133	chr5:141355076-141355306_+		NPC	1	0.210802	0.222441	0.191063	55	210	230	0.913043	7.96722	single_exon							any_RepMask	50%_RepMask
8146	chr5:141804193-141804414_+	*	GIST	1	0.328142	0.455872	0.381319	130	1098	221	4.96833	43.3536								any_RepMask	50%_RepMask
8321	chr5:156935858-156936103_+			0	0.173918	0.180187	0.15685	75	222	245	0.906122	7.90683	single_exon						any_28way_conserv	any_RepMask
8414	chr5:172929359-172929552_+		Breast	1	0	0.0722178	0.200435	78	232	193	1.20207	10.4893								any_RepMask	50%_RepMask
8415	chr5:172932856-172933057_+		Breast	1	0	0.0571446	0.179644	74	204	201	1.01493	8.85624		ESTs						any_RepMask
8422	chr5:174186150-174186290_+	*	NPC	1	0	0.179432	0.416619	95	489	140	3.49286	30.4787
8427	chr5:175069999-175070349_+	*		0	0.844144	0.885467	0.489328	208	4877	350	13.9343	121.591	multi_exon	ESTs		any_Cons			any_28way_conserv
8575	chr6:2239918-2239998_+	*	NPC	1	0.460924	0.58464	0.475869	60	1137	80	14.2125	124.018								any_RepMask	50%_RepMask
8576	chr6:2324344-2324571_+			0	0.411225	0.417025	0.149781	140	684	227	3.01322	26.2933		ESTs
8634	chr6:6998257-6998607_+			0	0.418138	0.4503	0.231303	151	914	350	2.61143	22.7873		ESTs		any_Cons			any_28way_conserv
8635	chr6:7031711-7032026_+			0	0.295493	0.293353	0.131255	139	373	315	1.18413	10.3327		ESTs		any_Cons			any_28way_conserv
8660	chr6:8846159-8846267_+	*	SS	1	0	0.115534	0.491902	48	531	108	4.91667	42.9029				any_Cons
8689	chr6:13596736-13596945_+	*	GIST	1	0.207556	0.287023	0.322914	112	702	209	3.35885	29.3094		ESTs						any_RepMask
9158	chr6:41448636-41448820_+		GIST	1	0	0.136665	0.234174	94	317	184	1.72283	15.0334		ESTs		any_Cons			any_28way_conserv
9258	chr6:45637046-45637279_+	*		0	0.289913	0.311094	0.276759	120	667	233	2.86266	24.9796							any_28way_conserv	any_RepMask	50%_RepMask
9323	chr6:57669429-57669603_+			0	0.178851	0.208636	0.201546	78	275	174	1.58046	13.7911								any_RepMask	50%_RepMask
9406	chr6:84204605-84204705_+			0	0.28798	0.306852	0.154824	55	358	100	3.58	31.2391								any_RepMask
9463	chr6:106602577-106602688_+	*	ESS	1	0	0.135891	0.265803	62	315	111	2.83784	24.763
9520	chr6:111973271-111973413_+		MLS	1	0.216149	0.211216	0.155196	61	216	142	1.52113	13.2734
9570	chr6:121697567-121697766_+			0	0.229138	0.21343	0.161924	67	246	199	1.23618	10.7869		ESTs	splicedESTs				any_28way_conserv							OTTHUMT00000277111
9588	chr6:125455258-125455452_+		HN	1	0.258959	0.288418	0.174538	99	453	194	2.33505	20.3757	single_exon	ESTs		any_Cons	25%_Cons		any_28way_conserv
9604	chr6:128883703-128883980_+			0	0.239904	0.250666	0.162775	116	404	277	1.45848	12.7267	single_exon						any_28way_conserv
9606	chr6:129213230-129213433_+		NPC	1	0.161918	0.203213	0.20391	77	230	203	1.133	9.8866
9619	chr6:131653919-131654151_+		EWS	1	0.180357	0.204093	0.194152	89	274	232	1.18103	10.3057				any_Cons			any_28way_conserv	any_RepMask
9627	chr6:132349668-132349801_+			0	0.20594	0.214586	0.155618	62	210	133	1.57895	13.7779
9697	chr6:143879491-143879700_+	*	NPC	1	0.256352	0.312524	0.263894	105	375	209	1.79426	15.6567		ESTs						any_RepMask
9698	chr6:143909467-143909564_+			0	0.185298	0.196662	0.145772	47	208	97	2.14433	18.7114															introns
9699	chr6:143947601-143947796_+	*	NPC	1	0.324222	0.392786	0.251107	121	607	195	3.11282	27.1625															introns
9729	chr6:147969625-147969777_+			0	0.187209	0.200504	0.165751	61	229	152	1.50658	13.1464	single_exon							any_RepMask	50%_RepMask
9730	chr6:147989340-147989505_+	*	GIST	1	0.286809	0.336627	0.288028	80	857	165	5.19394	45.3223	single_exon	ESTs						any_RepMask	50%_RepMask
9734	chr6:148400100-148400256_+			0	0.23278	0.239721	0.177417	87	342	156	2.19231	19.1301	single_exon	ESTs
9735	chr6:148485475-148485640_+			0	0.18175	0.195101	0.154706	79	213	165	1.29091	11.2645	single_exon	ESTs		any_Cons	25%_Cons	50%_Cons	any_28way_conserv
9736	chr6:148497247-148497411_+			0	0.17675	0.191076	0.154899	55	207	164	1.2622	11.0139
9737	chr6:148510183-148510351_+		GIST	1	0.140977	0.168702	0.19774	71	246	168	1.46429	12.7774				any_Cons	25%_Cons	50%_Cons	any_28way_conserv
9738	chr6:148526619-148526776_+			0	0.216572	0.206061	0.154567	57	209	157	1.33121	11.6161								any_RepMask
9789	chr6:151765698-151765868_+			0	0.320725	0.35084	0.189113	99	552	170	3.24706	28.3338	single_exon	ESTs						any_RepMask	50%_RepMask
9802	chr6:154873539-154873750_+			0	0.36107	0.375315	0.240547	111	659	211	3.12322	27.2533		ESTs	splicedESTs				any_28way_conserv
9910	chr6:170191659-170191893_+	*	MLS	1	0.0368961	0.19059	0.357639	116	590	234	2.52137	22.0015	single_exon							any_RepMask
9957	chr7:1253971-1254182_+			0	0.0467349	0.143699	0.198438	74	216	211	1.0237	8.93278				any_Cons	25%_Cons		any_28way_conserv
9969	chr7:1650932-1651098_+	*		0	0	0.0572464	0.251477	92	328	166	1.9759	17.2417		ESTs
10016	chr7:4281461-4281639_+		GIST	1	0.13386	0.176874	0.199776	72	236	178	1.32584	11.5693
10018	chr7:4498539-4498637_+			0	0	0.10527	0.246627	36	249	98	2.54082	22.1712								any_RepMask	50%_RepMask
10041	chr7:5435413-5435833_+		GIST	1	0.498752	0.491361	0.238739	217	1185	420	2.82143	24.6198	single_exon	ESTs		any_Cons	25%_Cons		any_28way_conserv
10097	chr7:11238829-11239021_+			0	0.246646	0.269282	0.167553	89	353	192	1.83854	16.0431								any_RepMask
10104	chr7:13706857-13707071_+			0	0.186851	0.198959	0.183442	76	215	214	1.00467	8.76678
10115	chr7:17473135-17473382_+	*	Bladder	1	0	0.089047	0.337122	119	397	247	1.60729	14.0252	single_exon	ESTs						any_RepMask
10230	chr7:30184549-30184654_+		MLS	1	0.24684	0.295834	0.214414	46	422	105	4.01905	35.0702								any_RepMask	50%_RepMask						introns
10388	chr7:46970279-46970419_+	*	NPC	1	0.500712	0.542604	0.250279	43	1023	140	7.30714	63.7622		ESTs		any_Cons	25%_Cons	50%_Cons
10437	chr7:63941017-63941149_+			0	0.272503	0.280991	0.11819	57	313	132	2.37121	20.6912	single_exon	ESTs						any_RepMask	50%_RepMask
10691	chr7:97171672-97171720_+			0	0.222191	0.227094	0.161537	28	206	48	4.29167	37.4491		ESTs
10695	chr7:97734222-97734335_+			0	0.223369	0.231458	0.148175	50	277	113	2.45133	21.3903		ESTs						any_RepMask	50%_RepMask
10912	chr7:108305875-108306119_+			0	0.156422	0.188396	0.205474	89	270	244	1.10656	9.65582
10979	chr7:120859616-120859777_+		NPC	1	0.154299	0.182382	0.200455	69	200	161	1.24224	10.8398								any_RepMask
11035	chr7:129224818-129224985_+		SS	1	0	0.162351	0.240468	72	339	167	2.02994	17.7133								any_RepMask
11050	chr7:130275533-130275731_+		NPC	1	0.18748	0.217229	0.19607	75	268	198	1.35354	11.811	single_exon	ESTs
11108	chr7:138372028-138372181_+			0	0.267112	0.255005	0.162454	67	406	153	2.65359	23.1553	multi_exon	ESTs	splicedESTs					any_RepMask	50%_RepMask
11338	chr8:2705562-2705625_+	*		0	0.185707	0.271105	0.272796	48	441	63	7	61.082		ESTs						any_RepMask
11613	chr8:35781127-35781279_+			0	0.171269	0.194132	0.202047	62	231	152	1.51974	13.2612	single_exon							any_RepMask	50%_RepMask
11615	chr8:36980732-36980924_+		MLS	1	0	0.0549538	0.206402	55	200	192	1.04167	9.08959								any_RepMask
11666	chr8:40433258-40433520_+		Breast	1	0	0.0328671	0.187381	106	287	262	1.09542	9.55864								any_RepMask
11739	chr8:53801013-53801151_+			0	0.313736	0.341704	0.165543	62	456	138	3.30435	28.8338	single_exon							any_RepMask	50%_RepMask
11768	chr8:59238068-59238286_+		MLS	1	0.184895	0.19706	0.192528	88	212	218	0.972477	8.48584		ESTs
11825	chr8:69939152-69939300_+			0	0.180925	0.196374	0.190752	59	200	148	1.35135	11.7919								any_RepMask	50%_RepMask
11826	chr8:70444675-70444872_+		NPC	1	0.185384	0.220066	0.203075	65	226	197	1.14721	10.0105				any_Cons
11845	chr8:73210708-73210760_+			0	0.182951	0.234005	0.20869	26	283	52	5.44231	47.4896		ESTs						any_RepMask	50%_RepMask
11865	chr8:75851905-75852110_+			0	0.182951	0.20508	0.189967	97	333	205	1.62439	14.1744		ESTs
11888	chr8:79894133-79894283_+		NPC	1	0.176211	0.195962	0.189286	67	217	150	1.44667	12.6236
11948	chr8:93183571-93183807_+	*		0	0.339471	0.402139	0.297621	131	737	236	3.12288	27.2503	single_exon	ESTs
12040	chr8:102289361-102289457_+			0	0.211916	0.206326	0.14067	52	205	96	2.13542	18.6337	single_exon	ESTs						any_RepMask	50%_RepMask
12090	chr8:109573629-109573753_+			0	0.260179	0.265495	0.167663	64	282	124	2.27419	19.8446		ESTs						any_RepMask
12182	chr8:128139301-128139497_+		NPC	1	0.233494	0.245279	0.210466	75	258	196	1.31633	11.4863	single_exon							any_RepMask	50%_RepMask
12184	chr8:128155174-128155392_+		NPC	1	0.260279	0.303602	0.21278	102	392	218	1.79817	15.6908		ESTs						any_RepMask
12185	chr8:128302958-128303034_+		NPC	1	0.188789	0.209283	0.194353	42	220	76	2.89474	25.2595	single_exon	ESTs
12222	chr8:134403810-134403950_+		HN	1	0	0.0551386	0.205849	64	205	140	1.46429	12.7774		ESTs	splicedESTs
12232	chr8:138576077-138576268_+		NPC	1	0.15751	0.189674	0.210552	65	234	191	1.22513	10.6905								any_RepMask
12235	chr8:140788313-140788527_+	*	ESS	1	0	0.121056	0.26425	75	268	214	1.25234	10.9279		ESTs
12245	chr8:142081585-142081788_+		EWS	1	0.164811	0.179978	0.149578	73	207	203	1.0197	8.89794		ESTs		any_Cons	25%_Cons		any_28way_conserv	any_RepMask	50%_RepMask
12273	chr8:144184976-144185189_+	*	NPC_EWS	2	0.885028	0.927483	0.468835	166	4059	213	19.0563	166.286	single_exon							any_RepMask	50%_RepMask
12275	chr8:144236058-144236251_+	*	EWS	1	0	0.0908954	0.32575	102	462	193	2.39378	20.8882	multi_exon
12354	chr8:145605916-145606141_+		EWS	1	0.229759	0.245081	0.168882	90	387	225	1.72	15.0087		ESTs	splicedESTs
12376	chr8:145882226-145882318_+		EWS	1	0	0.11365	0.172068	47	220	92	2.3913	20.8665
12447	chr9:8158676-8158877_+		GIST	1	0.12168	0.160382	0.204526	75	252	201	1.25373	10.9401								any_RepMask	50%_RepMask
12476	chr9:16101413-16101542_+	*	EWS	1	0	0.135504	0.254138	54	383	129	2.96899	25.9074								any_RepMask	50%_RepMask
12477	chr9:16156227-16156481_+	*	EWS	1	0.148127	0.188373	0.254702	102	410	254	1.61417	14.0853								any_RepMask	50%_RepMask
12478	chr9:16188674-16188929_+		EWS	1	0.155083	0.200033	0.218834	92	316	255	1.23922	10.8134				any_Cons	25%_Cons		any_28way_conserv
12479	chr9:17546130-17546319_+		NPC	1	0.216634	0.222482	0.167204	86	208	189	1.10053	9.60322		ESTs
12480	chr9:18278429-18278596_+			0	0.0893688	0.151109	0.218984	79	283	167	1.69461	14.7872		ESTs						any_RepMask
12483	chr9:19245932-19245957_+		NPC	1	0.228465	0.241105	0.170443	25	221	25	8.84	77.1379								any_RepMask	50%_RepMask
12563	chr9:34927649-34927798_+	*		0	0	0.157751	0.421905	94	620	149	4.16107	36.3095								any_RepMask
12676	chr9:78376472-78376517_+	*	Prostate	1	2.0555	2.21971	1.07023	32	29160	45	648	5654.45	single_exon	ESTs						any_RepMask	50%_RepMask	Peak 40090, chr9:78376475-78376518		28S_rRNA-related__rRNA_pseudogene
12684	chr9:79453685-79453925_+		ESS	1	0.178859	0.226604	0.234678	112	574	240	2.39167	20.8697	single_exon	ESTs		any_Cons			any_28way_conserv
12686	chr9:80082867-80083287_+			0	0.263888	0.296091	0.197423	136	366	420	0.871429	7.60409	single_exon	ESTs						any_RepMask
12699	chr9:84874889-84875053_+			0	0.0666858	0.174636	0.203149	71	365	164	2.22561	19.4207	single_exon							any_RepMask	50%_RepMask
12782	chr9:95782537-95782687_+	*		0	0	0.192016	0.35516	84	546	150	3.64	31.7627								any_RepMask	50%_RepMask
12898	chr9:110106569-110106738_+			0	0.184097	0.202718	0.186558	67	218	169	1.28994	11.256				any_Cons
12917	chr9:113625463-113625615_+	*	MLS	1	0.228941	0.299604	0.25386	85	502	152	3.30263	28.8188	single_exon	ESTs
12918	chr9:113635849-113636060_+			0	0.247042	0.249078	0.145626	88	257	211	1.21801	10.6284		ESTs
12987	chr9:119412053-119412087_+	*		0	0	0.0889814	0.350501	26	318	34	9.35294	81.6138								any_RepMask	50%_RepMask
12988	chr9:119438839-119439046_+	*	EMC	1	0.13008	0.181165	0.472976	124	615	207	2.97101	25.9251								any_RepMask
12991	chr9:119537763-119537954_+			0	0.191153	0.229072	0.173085	72	240	191	1.25654	10.9646		ESTs
13014	chr9:124133220-124133415_+			0	0.250813	0.281561	0.168392	87	367	195	1.88205	16.4228	single_exon	ESTs
13026	chr9:125126420-125126582_+		EWS	1	0	0.0940705	0.208872	70	269	162	1.66049	14.4895								any_RepMask
13319	chr9:136928729-136928884_+			0	0	0.107389	0.194473	82	248	155	1.6	13.9616								any_RepMask
13330	chr9:137951454-137951681_+			0	0.424072	0.453129	0.200402	119	947	227	4.17181	36.4032		ESTs
13331	chr9:137952426-137952652_+			0	0.252202	0.273491	0.168692	96	391	226	1.73009	15.0968		ESTs
13356	chr9:138636497-138636679_+			0	0.173362	0.185852	0.167583	85	234	182	1.28571	11.2191
13505	chr10:6482388-6482669_+			0	0.261764	0.29366	0.167165	122	394	281	1.40214	12.235		ESTs					any_28way_conserv	any_RepMask
13527	chr10:10909796-10909956_+		MLS	1	0.168095	0.202627	0.219997	64	213	160	1.33125	11.6165		ESTs						any_RepMask
13627	chr10:20617729-20617986_+	*		0	0.657006	0.695572	0.353506	143	2374	257	9.23735	80.6052	single_exon	ESTs		any_Cons	25%_Cons	50%_Cons	any_28way_conserv
13628	chr10:20618469-20618824_+			0	0.407312	0.409199	0.217735	171	938	355	2.64225	23.0563	single_exon	ESTs					any_28way_conserv
13738	chr10:37588848-37589021_+		Breast	1	0	0.0744291	0.203959	80	269	173	1.55491	13.5682		ESTs						any_RepMask	50%_RepMask		pseudogene
13740	chr10:37594814-37595100_+		Breast	1	0	0.0556206	0.218652	99	299	286	1.04545	9.12264		ESTs
13741	chr10:37634297-37634641_+	*	Breast	1	0	0.305235	0.929008	219	5531	344	16.0785	140.301	single_exon	ESTs								Peak 41158, chr10:37634327-37634641
13743	chr10:37757024-37757143_+	*	Breast	1	0	0.187889	0.664606	92	2672	119	22.4538	195.932	single_exon	ESTs						any_RepMask
13746	chr10:42581875-42581907_+		ESS	1	0.136391	0.17356	0.187422	26	224	32	7	61.082								any_RepMask	50%_RepMask
13747	chr10:42584812-42585069_+	*	MLS	1	0.215758	0.283972	0.296911	104	708	257	2.75486	24.039		ESTs	splicedESTs
13846	chr10:66100963-66101093_+			0	0	0.127298	0.18767	57	206	130	1.58462	13.8274		ESTs
13849	chr10:67083063-67083182_+	*	MLS	1	0.306894	0.381325	0.298387	85	795	119	6.68067	58.2956		ESTs						any_RepMask	50%_RepMask
13850	chr10:67163228-67163336_+			0	0.159132	0.167336	0.165203	52	217	108	2.00926	17.5328								any_RepMask	50%_RepMask
13851	chr10:67227411-67227606_+		MLS	1	0.219071	0.259563	0.210495	94	304	195	1.55897	13.6036		ESTs
14060	chr10:88682281-88682557_+		MLS	1	0.373161	0.362973	0.183159	120	602	276	2.18116	19.0328	single_exon	ESTs
14309	chr10:112855048-112855190_+	*	LMS	1	0.653784	0.711691	0.292952	60	2025	142	14.2606	124.438
14375	chr10:120830574-120830797_+			0	0.225042	0.216825	0.16442	86	341	223	1.52915	13.3434	single_exon	ESTs
14415	chr10:125024116-125024326_+			0	0.199155	0.258673	0.222195	88	345	210	1.64286	14.3356				any_Cons	25%_Cons	50%_Cons	any_28way_conserv
14426	chr10:126840079-126840262_+			0	0.238667	0.261692	0.158848	52	352	183	1.9235	16.7844				any_Cons	25%_Cons	50%_Cons	any_28way_conserv
14525	chr11:348679-348877_+	*	EWS	1	0.182029	0.239039	0.261667	89	411	198	2.07576	18.1131								any_RepMask	50%_RepMask
14584	chr11:1316269-1316382_+		EWS_MLS	2	0.0810506	0.148129	0.212464	54	243	113	2.15044	18.7648								any_RepMask	50%_RepMask
14608	chr11:1992615-1992682_+		ESS	1	0.128364	0.198389	0.246786	48	322	67	4.80597	41.9369								any_RepMask
14822	chr11:18567002-18567096_+			0	0.221859	0.203726	0.144865	54	299	94	3.18085	27.7561	multi_exon	ESTs					any_28way_conserv
14971	chr11:44229941-44230085_+			0	0.235445	0.250728	0.130314	67	287	144	1.99306	17.3914	single_exon	ESTs		any_Cons				any_RepMask	50%_RepMask
15045	chr11:47415732-47415870_+	*	EWS	1	0	0.0681197	0.299617	66	410	138	2.97101	25.9251
15084	chr11:57360438-57360623_+			0	0.197632	0.242426	0.228855	99	452	185	2.44324	21.3197	single_exon	ESTs		any_Cons	25%_Cons	50%_Cons	any_28way_conserv	any_RepMask	50%_RepMask
15176	chr11:62125932-62126118_+		EWS	1	0.219682	0.218345	0.156309	81	287	186	1.54301	13.4643	multi_exon	ESTs		any_Cons			any_28way_conserv
15336	chr11:64979703-64979807_+			0	0.376684	0.396524	0.22842	62	853	104	8.20192	71.57	multi_exon	ESTs	splicedESTs					any_RepMask	50%_RepMask
15337	chr11:64980374-64980642_+		HN	1	0.208852	0.204573	0.172773	99	282	268	1.05224	9.18184	single_exon			any_Cons	25%_Cons	50%_Cons	any_28way_conserv	any_RepMask	50%_RepMask
15338	chr11:64980727-64981015_+			0	0.214045	0.205572	0.145638	84	234	288	0.8125	7.08988	multi_exon			any_Cons	25%_Cons	50%_Cons	any_28way_conserv	any_RepMask	50%_RepMask
15339	chr11:64991972-64992048_+			0	0.24752	0.281616	0.239133	56	385	76	5.06579	44.2041								any_RepMask	50%_RepMask
15439	chr11:66202091-66202346_+		MLS	1	0.371632	0.394526	0.189883	124	692	255	2.71373	23.68		ESTs	splicedESTs	any_Cons			any_28way_conserv
15535	chr11:68909518-68909788_+			0	0.131771	0.175859	0.23008	113	327	270	1.21111	10.5682		ESTs						any_RepMask
15536	chr11:69061506-69061693_+			0	0	0.0299424	0.150514	62	202	187	1.08021	9.42595
15546	chr11:69511105-69511256_+	*	GIST	1	0.158622	0.298751	0.464869	91	1119	151	7.4106	64.6649								any_RepMask	50%_RepMask
15635	chr11:74603175-74603298_+			0	0.231346	0.224998	0.137217	65	281	123	2.28455	19.935		ESTs	splicedESTs	any_Cons	25%_Cons	50%_Cons	any_28way_conserv
15738	chr11:87751660-87751695_+		GIST	1	0.235166	0.256362	0.199386	29	348	35	9.94286	86.7614		ESTs						any_RepMask	50%_RepMask
15745	chr11:91640155-91640391_+			0	0.186899	0.22573	0.234476	94	318	236	1.34746	11.7579
15746	chr11:91708749-91708813_+		HN	1	0.394244	0.404599	0.236249	25	969	64	15.1406	132.117				any_Cons	25%_Cons	50%_Cons				Peak 43128, chr11:91708738-91708825
15905	chr11:113695001-113695135_+			0	0.181873	0.193016	0.180957	60	267	134	1.99254	17.3869								any_RepMask
15906	chr11:113707420-113707531_+			0	0.148234	0.159263	0.168003	44	208	111	1.87387	16.3514	single_exon							any_RepMask
15909	chr11:113831494-113831666_+		NPC	1	0.226611	0.238454	0.149039	64	244	172	1.4186	12.3787		ESTs		any_Cons
16014	chr11:119122251-119122548_+		GIST	1	0.236011	0.255365	0.199638	115	436	297	1.46801	12.8099		ESTs	splicedESTs					any_RepMask
16216	chr12:4202882-4203012_+		NPC	1	0.36695	0.400221	0.197964	42	575	130	4.42308	38.5958								any_RepMask
16227	chr12:5186824-5187089_+	*		0	0.16859	0.253881	0.315476	115	477	265	1.8	15.7068
16317	chr12:7651233-7651378_+	*		0	0.784737	0.855894	0.315323	86	2922	145	20.1517	175.844	single_exon	ESTs		any_Cons	25%_Cons	50%_Cons
16321	chr12:8681701-8681838_+	*		0	1.58271	1.64016	0.667502	87	12480	137	91.0949	794.894	single_exon	ESTs		any_Cons			any_28way_conserv								introns
16335	chr12:9180196-9180336_+		NPC	1	0.288034	0.324985	0.217795	30	463	140	3.30714	28.8581	single_exon			any_Cons	25%_Cons	50%_Cons	any_28way_conserv
16340	chr12:9854925-9855169_+		NPC	1	0.171267	0.219488	0.190315	83	213	244	0.872951	7.61737		ESTs
16348	chr12:11627613-11627733_+			0	0.175361	0.202878	0.176138	51	229	120	1.90833	16.6521								any_RepMask	50%_RepMask
16380	chr12:12982376-12982484_+			0	0.175671	0.187185	0.183736	38	203	108	1.87963	16.4017		ESTs
16411	chr12:16498893-16499056_+		NPC	1	0.197098	0.222601	0.194762	64	239	163	1.46626	12.7946		ESTs
16413	chr12:16854168-16854297_+		NPC	1	0.188163	0.203156	0.186208	60	205	129	1.58915	13.8669
16416	chr12:17445158-17445289_+	*	LMS	1	0.420306	0.448795	0.250937	79	930	131	7.09924	61.948				any_Cons	25%_Cons	50%_Cons	any_28way_conserv
16430	chr12:19581271-19581312_+		NPC	1	0.267535	0.297569	0.211402	32	367	41	8.95122	78.1084		ESTs						any_RepMask	50%_RepMask
16432	chr12:19907014-19907143_+			0	0.192926	0.216118	0.185236	49	203	129	1.57364	13.7316								any_RepMask	50%_RepMask
16512	chr12:32044729-32044883_+			0	0.286326	0.29569	0.209304	69	456	154	2.96104	25.838	single_exon	ESTs						any_RepMask
16528	chr12:34263865-34263927_+	*		0	2.23621	2.20739	1.04291	31	27783	62	448.113	3910.23	single_exon							any_RepMask	50%_RepMask	Peak 43825, chr12:34263879-34263917		28S_rRNA-related__rRNA_pseudogene
16546	chr12:41591684-41591897_+	*	MLS	1	0.165447	0.210894	0.251856	91	293	213	1.37559	12.0034								any_RepMask	50%_RepMask
16890	chr12:57046610-57046721_+	*		0	0	0.093599	0.306497	60	258	111	2.32432	20.2821
16956	chr12:66270349-66270505_+			0	0.146263	0.168155	0.208571	49	201	156	1.28846	11.2431
17044	chr12:70477430-70477656_+		NPC	1	0.226134	0.238637	0.171075	67	231	226	1.02212	8.91906	single_exon							any_RepMask	50%_RepMask
17068	chr12:76658847-76659037_+			0	0.244589	0.284276	0.235654	85	338	190	1.77895	15.5231	single_exon	ESTs						any_RepMask
17069	chr12:76663724-76663998_+			0	0.229234	0.265729	0.206615	94	308	274	1.12409	9.80879	single_exon
17091	chr12:81184017-81184052_+	*	DDLPS	1	0	0.0675735	0.399995	25	443	35	12.6571	110.446								any_RepMask	50%_RepMask
17101	chr12:86554364-86554556_+		NPC	1	0.165123	0.181834	0.24401	66	228	192	1.1875	10.3621								any_RepMask	50%_RepMask
17112	chr12:87513419-87513598_+	*	NPC	1	0.147615	0.21858	0.290061	72	299	179	1.67039	14.5758		ESTs		any_Cons	25%_Cons	50%_Cons	any_28way_conserv
17114	chr12:88278075-88278207_+			0	0.233393	0.280835	0.187422	46	366	132	2.77273	24.1948		ESTs
17115	chr12:88286982-88287182_+		MLS	1	0.159422	0.189997	0.212036	65	258	200	1.29	11.2565	single_exon	ESTs
17120	chr12:88671639-88671756_+			0	0.280817	0.291703	0.143962	45	331	117	2.82906	24.6864				any_Cons	25%_Cons	50%_Cons					pseudogene
17126	chr12:90378841-90379019_+			0	0.13766	0.172532	0.220686	65	222	178	1.24719	10.883
17134	chr12:91639369-91639594_+	*	NPC	1	0.179381	0.262797	0.410439	106	391	225	1.73778	15.1639		ESTs	splicedESTs	any_Cons			any_28way_conserv
17223	chr12:100882185-100882365_+		NPC	1	0.252746	0.266487	0.134471	33	301	180	1.67222	14.5918				any_Cons	25%_Cons						pseudogene
17376	chr12:113630201-113630334_+		NPC	1	0.172784	0.201077	0.201997	55	228	133	1.71429	14.9589								any_RepMask	50%_RepMask
17441	chr12:119837377-119837527_+			0	0.30339	0.328198	0.16743	66	473	150	3.15333	27.516	single_exon	ESTs		any_Cons			any_28way_conserv
17443	chr12:120002507-120002542_+			0	0.31804	0.327854	0.160813	29	470	35	13.4286	117.178
17550	chr12:124239079-124239336_+	*	ESS	1	0.252401	0.350017	0.363386	134	893	257	3.47471	30.3203		ESTs		any_Cons			any_28way_conserv
17552	chr12:126216395-126216602_+	*		0	1.64432	1.73052	0.794752	109	16488	207	79.6522	695.045	single_exon							any_RepMask	50%_RepMask	Peak 44873, chr12:126216389-126216641		28S_rRNA-related__rRNA_pseudogene
17553	chr12:126216812-126216920_+	*		0	2.16199	2.35532	1.2366	58	31521	108	291.861	2546.78	multi_exon							any_RepMask	50%_RepMask	Peak 44874, chr12:126216817-126216859		28S_rRNA-related__rRNA_pseudogene
17587	chr12:131241829-131241960_+		EWS	1	0.142678	0.175767	0.218354	85	323	131	2.46565	21.5153
17610	chr12:132053984-132054069_+			0	0.274782	0.292769	0.176278	52	412	85	4.84706	42.2955								any_RepMask	50%_RepMask
17659	chr13:24828269-24828332_+			0	0.215026	0.254286	0.201219	36	381	63	6.04762	52.7715		ESTs
17660	chr13:24828361-24828465_+	*		0	1.2312	1.30904	0.496587	47	6869	104	66.0481	576.336		ESTs		any_Cons	25%_Cons
17673	chr13:26922796-26922958_+			0	0.207376	0.202848	0.14575	73	282	162	1.74074	15.1897	multi_exon	ESTs
17691	chr13:29894541-29894725_+		NPC_EWS	2	0.228776	0.22338	0.16017	74	266	184	1.44565	12.6148								any_RepMask
17717	chr13:33159072-33159283_+		NPC	1	0.155155	0.172111	0.1933	75	246	211	1.16588	10.1734	single_exon	ESTs	splicedESTs					any_RepMask	50%_RepMask
17767	chr13:43259733-43259952_+	*	GIST	1	0.155349	0.216761	0.252212	89	401	219	1.83105	15.9778		ESTs					any_28way_conserv
17770	chr13:43779030-43779270_+		HN	1	0	0.135967	0.230192	107	354	240	1.475	12.8709	single_exon			any_Cons
17877	chr13:62530699-62530791_+		NPC	1	0.190848	0.214145	0.196296	47	244	92	2.65217	23.1429
17885	chr13:70511018-70511053_+	*	MLS	1	0	0.185401	0.524619	34	908	35	25.9429	226.377								any_RepMask	50%_RepMask
17886	chr13:70513193-70513351_+	*	MLS	1	0.128714	0.216073	0.335674	79	466	158	2.94937	25.7362
17888	chr13:70519938-70520299_+	*	MLS	1	0	0.210688	0.506069	147	843	361	2.33518	20.3768								any_RepMask	50%_RepMask
17892	chr13:70655976-70656101_+	*	MLS	1	0.0963335	0.189954	0.32031	57	387	125	3.096	27.0157								any_RepMask	50%_RepMask
17894	chr13:70798210-70798384_+	*	MLS	1	0	0.10069	0.392735	74	441	174	2.53448	22.1159
18077	chr13:111931530-111931755_+	*	MLS	1	0	0.147732	0.264701	96	331	225	1.47111	12.8369	single_exon							any_RepMask	50%_RepMask
18078	chr13:111945950-111946163_+	*	MLS	1	0	0.130418	0.388289	100	593	213	2.78404	24.2935
18266	chr14:31495018-31495222_+			0	0.299928	0.302024	0.154375	102	357	204	1.75	15.2705								any_RepMask	50%_RepMask
18316	chr14:37124320-37124516_+	*	Prostate	1	0	0.104596	0.286331	125	566	196	2.88776	25.1986	single_exon	ESTs					any_28way_conserv
18340	chr14:42222483-42222666_+		NPC	1	0.170135	0.214403	0.224459	42	219	183	1.19672	10.4426
18350	chr14:45928121-45928323_+	*	NPC	1	0.142079	0.190558	0.278677	77	234	202	1.15842	10.1083								any_RepMask	50%_RepMask						introns
18392	chr14:52938472-52938646_+		MLS	1	0.258953	0.275221	0.19624	81	313	174	1.79885	15.6968	single_exon	ESTs
18434	chr14:56952219-56952373_+		NPC	1	0.226134	0.227033	0.13753	60	240	154	1.55844	13.599	single_exon	ESTs						any_RepMask
18457	chr14:58906391-58906542_+		HN	1	0.162767	0.167795	0.154702	67	232	151	1.53642	13.4068	multi_exon	ESTs		any_Cons	25%_Cons	50%_Cons	any_28way_conserv						OTTHUMT00000276942
18458	chr14:58907383-58907551_+			0	0.321805	0.346791	0.213168	98	540	168	3.21429	28.0479	multi_exon	ESTs		any_Cons	25%_Cons		any_28way_conserv						OTTHUMT00000276942
18459	chr14:58907656-58907893_+	*	HN	1	0.626836	0.689382	0.369444	160	2520	237	10.6329	92.7828	multi_exon	ESTs		any_Cons	25%_Cons	50%_Cons	any_28way_conserv			Peak 45760, chr14:58907660-58907867			OTTHUMT00000276942
18475	chr14:60644668-60644849_+			0	0.225874	0.232404	0.140487	76	265	181	1.46409	12.7756
18493	chr14:63178549-63178645_+			0	0.142678	0.168291	0.178433	47	312	96	3.25	28.3595	multi_exon	ESTs	splicedESTs
18494	chr14:63187770-63187955_+			0	0.227306	0.219242	0.159544	75	288	185	1.55676	13.5843	multi_exon	ESTs	splicedESTs					any_RepMask	50%_RepMask			U3b2-related__snoRNA_pseudogene
18583	chr14:70358483-70358569_+		MLS	1	0.0913086	0.142278	0.23608	43	318	86	3.69767	32.2659		ESTs	splicedESTs
18584	chr14:70360287-70360441_+		MLS	1	0	0.131476	0.236037	76	330	154	2.14286	18.6986		ESTs	splicedESTs					any_RepMask
18590	chr14:70892790-70892914_+	*	NPC	1	0.543126	0.606304	0.336657	70	1341	124	10.8145	94.3675	single_exon	ESTs						any_RepMask
18604	chr14:72498309-72498422_+			0	0.22818	0.214919	0.145923	71	329	113	2.9115	25.4058	multi_exon	ESTs	splicedESTs	any_Cons	25%_Cons						pseudogene
18613	chr14:72658324-72658685_+			0	0.244276	0.243907	0.140673	104	277	361	0.767313	6.69558	single_exon	ESTs
18632	chr14:73333523-73333636_+			0	0.234129	0.259238	0.147382	62	292	113	2.58407	22.5486								any_RepMask	50%_RepMask
18638	chr14:73737460-73737683_+			0	0.426636	0.431856	0.182715	106	763	223	3.42152	29.8562	single_exon	ESTs		any_Cons	25%_Cons	50%_Cons	any_28way_conserv	any_RepMask
18654	chr14:74379090-74379149_+			0	0.179078	0.199252	0.168108	25	202	59	3.42373	29.8755		ESTs						any_RepMask	50%_RepMask
18701	chr14:76567468-76567648_+			0	0.193711	0.221633	0.142892	65	215	180	1.19444	10.4227	single_exon	ESTs
18713	chr14:77517322-77517532_+		EWS	1	0.174293	0.207528	0.193934	89	289	210	1.37619	12.0086
18879	chr14:101072699-101072884_+		EWS	1	0	0.0686734	0.229056	80	304	185	1.64324	14.3389								any_RepMask	50%_RepMask
18890	chr14:101485186-101485409_+			0	0.353588	0.356707	0.148625	118	603	223	2.70404	23.5954	single_exon	ESTs						any_RepMask
18911	chr14:102291637-102291867_+		EWS	1	0.252126	0.283346	0.196603	102	461	230	2.00435	17.4899
18912	chr14:102297498-102297727_+		EWS	1	0.149012	0.16479	0.168854	87	230	229	1.00437	8.76411		ESTs						any_RepMask	50%_RepMask
18924	chr14:102625905-102626082_+	*	ESS	1	0.133644	0.221617	0.265451	104	437	177	2.46893	21.5439	single_exon	ESTs	splicedESTs
18944	chr14:103076465-103076679_+			0	0.147892	0.185907	0.203826	75	236	214	1.1028	9.62307		ESTs								Peak 46194, chr14:103076404-103076673
18963	chr14:103654758-103655036_+	*	HN_Skin	2	0.374315	0.583684	0.686664	197	3878	278	13.9496	121.725		ESTs								Peak 46209, chr14:103654939-103655037
18990	chr14:104611151-104611385_+	*	Breast	1	0.115111	0.193581	0.270311	117	482	234	2.05983	17.9741
18994	chr14:104637292-104637505_+	*	NPC_EWS_GIST	3	0.316353	0.353181	0.26367	109	722	213	3.38967	29.5783								any_RepMask	50%_RepMask
19092	chr15:33172640-33172673_+			0	0.234211	0.235222	0.133022	27	297	33	9	78.534	single_exon			any_Cons	25%_Cons			any_RepMask
19141	chr15:38915482-38915671_+			0	0	0.149839	0.195889	74	326	189	1.72487	15.0512	multi_exon	ESTs	splicedESTs					any_RepMask	50%_RepMask	Peak 46388, chr15:38915458-38915766
19317	chr15:54153490-54153574_+		HN_NPC	2	0.177032	0.220285	0.248728	44	279	84	3.32143	28.9828	single_exon	ESTs		any_Cons	25%_Cons	50%_Cons	any_28way_conserv
19358	chr15:57769936-57770059_+		NPC	1	0.227092	0.238652	0.179327	53	254	123	2.06504	18.0196	single_exon	ESTs						any_RepMask
19365	chr15:60478551-60478610_+	*	MLS	1	0.280138	0.384479	0.357571	34	804	59	13.6271	118.91								any_RepMask	50%_RepMask						introns
19368	chr15:60683857-60683940_+		MLS	1	0.160954	0.205554	0.205496	38	241	83	2.90361	25.3369								any_RepMask	50%_RepMask						introns
19425	chr15:62855891-62856029_+			0	0.128244	0.163669	0.247952	79	237	138	1.71739	14.986
19426	chr15:62871074-62871216_+	*		0	0.151784	0.187904	0.259319	66	264	142	1.85915	16.223	single_exon	ESTs
19492	chr15:66904028-66904120_+			0	0.254578	0.243923	0.137837	50	248	92	2.69565	23.5223	single_exon	ESTs						any_RepMask
19508	chr15:67765774-67765865_+		Prostate	1	0.132164	0.173694	0.225935	58	372	91	4.08791	35.6711		ESTs						any_RepMask	50%_RepMask
19599	chr15:73174030-73174189_+		NPC	1	0.230084	0.258395	0.192259	70	253	159	1.59119	13.8848								any_RepMask	50%_RepMask
19761	chr15:88630583-88630622_+			0	0.216149	0.244513	0.183545	28	271	39	6.94872	60.6345								any_RepMask	50%_RepMask
19823	chr15:93200959-93201186_+	*	NPC_MLS	2	3.05204	2.95066	0.880631	163	35479	227	156.295	1363.83	single_exon			any_Cons	25%_Cons					Peak 47057, chr15:93201048-93201173	pseudogene
19832	chr15:94739071-94739227_+			0	0.180919	0.217484	0.221172	71	293	156	1.87821	16.3892	single_exon	ESTs
19833	chr15:94841610-94841785_+	*	SS	1	0.180311	0.214341	0.323268	95	391	175	2.23429	19.4964								any_RepMask	50%_RepMask
19858	chr15:98740143-98740346_+	*	MLS	1	0.1485	0.252243	0.32062	113	573	203	2.82266	24.6305		ESTs						any_RepMask
19859	chr15:98744788-98744967_+		MLS	1	0.0848796	0.167122	0.239719	77	275	179	1.53631	13.4059								any_RepMask	50%_RepMask
19953	chr16:1111474-1111592_+		GIST	1	0	0.0369717	0.179573	58	216	118	1.83051	15.973										Peak 47196, chr16:1111473-1111941
20013	chr16:2000349-2000556_+			0	0.150297	0.164294	0.127249	74	200	207	0.966184	8.43092		ESTs	splicedESTs
20085	chr16:2991798-2991994_+	*	Breast	1	0.129719	0.176347	0.379809	109	485	196	2.47449	21.5924		ESTs	splicedESTs					any_RepMask	50%_RepMask
20086	chr16:2996160-2996366_+			0	0.136976	0.160818	0.171783	73	251	206	1.21845	10.6322	single_exon	ESTs					any_28way_conserv
20228	chr16:11384770-11384858_+			0	0.200381	0.241122	0.189057	47	294	88	3.34091	29.1528								any_RepMask	50%_RepMask
20268	chr16:14332091-14332394_+	*	HN_MLS	2	0.948708	1.00028	0.455895	174	4593	303	15.1584	132.272	single_exon							any_RepMask	50%_RepMask
20304	chr16:19054918-19055128_+			0	0.207018	0.204899	0.13172	77	225	210	1.07143	9.34929								any_RepMask	50%_RepMask
20327	chr16:21255869-21256004_+		GIST	1	0.329375	0.352437	0.20916	84	577	135	4.27407	37.2956								any_RepMask	50%_RepMask
20390	chr16:24570563-24570686_+	*	ESS_LMS	2	0.135434	0.195835	0.260874	68	332	123	2.69919	23.5531		ESTs						any_RepMask
20561	chr16:30968382-30968556_+			0	0.278908	0.268148	0.164296	59	340	174	1.95402	17.0508	multi_exon	ESTs	splicedESTs				any_28way_conserv	any_RepMask	50%_RepMask
20573	chr16:31093500-31093694_+	*	NPC_GIST	2	0.944381	0.971103	0.27056	75	3625	194	18.6856	163.05	single_exon			any_Cons			any_28way_conserv				pseudogene
20593	chr16:31842416-31842558_+			0	0.165447	0.174433	0.163417	60	212	142	1.49296	13.0276	single_exon	ESTs
20681	chr16:53538275-53538431_+			0	0.16859	0.184754	0.166605	63	201	156	1.28846	11.2431				any_Cons			any_28way_conserv	any_RepMask
20870	chr16:67165364-67165616_+			0	0.296003	0.3137	0.177191	107	449	252	1.78175	15.5475		ESTs	splicedESTs
20950	chr16:71653830-71654105_+		GIST	1	0.268078	0.314868	0.198731	116	420	275	1.52727	13.327		ESTs		any_Cons	25%_Cons		any_28way_conserv
20952	chr16:72151869-72152065_+	*	SS	1	0	0.109184	0.537334	99	571	196	2.91327	25.4212		ESTs		any_Cons
21041	chr16:82512947-82513198_+			0	0.309883	0.302194	0.150251	97	481	251	1.91633	16.7219	single_exon	ESTs						any_RepMask
21042	chr16:82517884-82518007_+		HN	1	0.328725	0.339486	0.168758	79	485	123	3.94309	34.4074		ESTs
21063	chr16:83377459-83377676_+			0	0.217601	0.232801	0.191019	97	318	217	1.46544	12.7874
21064	chr16:83378782-83378885_+			0	0.212963	0.240742	0.168705	55	245	103	2.37864	20.756								any_RepMask	50%_RepMask
21077	chr16:84046240-84046337_+		MLS	1	0.225654	0.274074	0.228791	50	423	97	4.36082	38.0526		ESTs
21078	chr16:84057544-84057770_+		MLS	1	0.264299	0.288618	0.176689	102	419	226	1.85398	16.1779		ESTs
21079	chr16:84107266-84107537_+	*	ESS_MLS	2	0.563916	0.748996	0.541561	158	2927	271	10.8007	94.2473		ESTs						any_RepMask
21080	chr16:84148704-84148867_+		NPC	1	0.230324	0.23382	0.17633	72	236	163	1.44785	12.634		ESTs
21081	chr16:84171808-84171969_+			0	0.19053	0.200474	0.149335	73	227	161	1.40994	12.3031		ESTs						any_RepMask	50%_RepMask
21082	chr16:84195655-84195764_+	*	NPC	1	0.419218	0.490052	0.35057	70	970	109	8.89908	77.6534		ESTs						any_RepMask	50%_RepMask
21110	chr16:86883690-86883888_+		SS	1	0.131419	0.181626	0.23307	75	207	198	1.04545	9.12264		ESTs
21131	chr16:87387711-87387818_+		EWS	1	0.182029	0.18073	0.166609	63	273	107	2.5514	22.2635
21279	chr17:2568264-2568479_+			0	0.304076	0.341393	0.232829	110	528	215	2.45581	21.4294
21333	chr17:5088339-5088464_+		MLS	1	0.344263	0.350863	0.2274	72	595	125	4.76	41.5358								any_RepMask	50%_RepMask
21344	chr17:5786197-5786428_+			0	0.145232	0.192884	0.227857	79	246	231	1.06494	9.29263								any_RepMask	50%_RepMask
21362	chr17:6984738-6984880_+	*	EWS	1	0.111844	0.177226	0.349625	90	624	142	4.39437	38.3453	multi_exon
21363	chr17:6989521-6989569_+		EWS	1	0	0.0786074	0.215095	25	211	48	4.39583	38.3581	single_exon							any_RepMask	50%_RepMask
21364	chr17:6989825-6989894_+		EWS	1	0	0.0600103	0.227199	29	220	69	3.18841	27.822	single_exon							any_RepMask	50%_RepMask
21478	chr17:10612814-10613090_+		MLS	1	0.2406	0.307373	0.219784	114	588	276	2.13043	18.5902	multi_exon	ESTs	splicedESTs					any_RepMask	50%_RepMask
21604	chr17:21954757-21954808_+	*		0	0.410547	0.58287	0.817897	34	3439	51	67.4314	588.406				any_Cons	25%_Cons	50%_Cons	any_28way_conserv			Peak 48791, chr17:21954758-21954807	pseudogene
21743	chr17:27277303-27277427_+	*	ESS	1	0	0.11578	0.270039	59	315	124	2.54032	22.1669
21750	chr17:27604221-27604481_+			0	0.261316	0.245082	0.152574	103	361	260	1.38846	12.1157	multi_exon	ESTs	splicedESTs	any_Cons			any_28way_conserv
21761	chr17:27740484-27740640_+	*	NPC	1	0.524517	0.60205	0.336208	94	1262	156	8.08974	70.5911	single_exon	ESTs						any_RepMask
21762	chr17:27742785-27742911_+		MLS	1	0.230557	0.243162	0.156638	48	253	126	2.00794	17.5213	single_exon	ESTs
21763	chr17:27750852-27750927_+		MLS	1	0.21018	0.228016	0.167223	44	222	75	2.96	25.829	single_exon	ESTs		any_Cons	25%_Cons	50%_Cons		any_RepMask
21804	chr17:30624554-30624763_+	*	NPC	1	0.457983	0.477202	0.276325	117	1037	209	4.96172	43.296	multi_exon	ESTs
21805	chr17:30725590-30725766_+			0	0.192689	0.206738	0.200194	82	282	176	1.60227	13.9814		ESTs
21834	chr17:32179022-32179243_+		MLS	1	0.257428	0.288243	0.19606	105	519	221	2.34842	20.4923
21991	chr17:37562216-37562397_+		EWS	1	0.27646	0.281076	0.187708	98	472	181	2.60773	22.7551	single_exon	ESTs		any_Cons	25%_Cons	50%_Cons	any_28way_conserv			Peak 49142, chr17:37562396-37562648
22062	chr17:38886577-38886680_+	*	HN	1	0	0.171254	0.342276	66	562	103	5.45631	47.6118								any_RepMask	50%_RepMask
22082	chr17:39633391-39633913_+		Bladder_EWS	2	0.401739	0.420151	0.24788	171	955	522	1.8295	15.9642		ESTs		any_Cons			any_28way_conserv
22116	chr17:40416608-40416826_+	*	GIST	1	0.154789	0.220147	0.30632	111	533	218	2.44495	21.3347
22117	chr17:40418541-40418674_+	*	GIST	1	0	0.172718	0.464213	90	1053	133	7.91729	69.0863								any_RepMask	50%_RepMask
22208	chr17:44176031-44176201_+	*	Prostate	1	0	0.116112	0.259493	63	387	170	2.27647	19.8645		ESTs						any_RepMask
22224	chr17:44669340-44669557_+			0	0.18075	0.17958	0.16176	88	263	217	1.21198	10.5758
22307	chr17:46355638-46355839_+			0	0.145206	0.160063	0.178203	81	291	201	1.44776	12.6332	single_exon
22322	chr17:50648883-50649126_+		NPC	1	0.209951	0.237143	0.166216	94	248	243	1.02058	8.90555		ESTs						any_RepMask
22327	chr17:51251139-51251355_+			0	0.306283	0.313618	0.182058	113	421	216	1.94907	17.0076		ESTs		any_Cons			any_28way_conserv
22328	chr17:51943558-51943743_+	*	Bladder	1	0	0.145934	0.260314	81	359	185	1.94054	16.9332		ESTs		any_Cons			any_28way_conserv
22348	chr17:53223690-53223731_+	*		0	0.59078	0.625534	0.308974	25	1928	41	47.0244	410.335	single_exon							any_RepMask	50%_RepMask	Peak 49483, chr17:53223608-53223794		28S_rRNA-related__rRNA_pseudogene
22352	chr17:53388181-53388404_+		EWS	1	0.2097	0.20372	0.164407	75	270	223	1.21076	10.5651		ESTs
22374	chr17:54866461-54866653_+			0	0.239866	0.243267	0.137575	86	245	192	1.27604	11.1347								any_RepMask	50%_RepMask
22683	chr17:73466785-73466922_+		MLS	1	0.295999	0.300989	0.229735	46	487	137	3.55474	31.0187	multi_exon	ESTs	splicedESTs				any_28way_conserv	any_RepMask	50%_RepMask
22734	chr17:75414829-75415040_+	*	EWS	1	0.204774	0.239137	0.272532	98	555	211	2.63033	22.9523		ESTs	splicedESTs	any_Cons
22804	chr17:77071946-77072105_+			0	0.163586	0.161975	0.143642	78	228	159	1.43396	12.5128		ESTs		any_Cons
23004	chr18:14899818-14900056_+		Breast	1	0	0.0575922	0.241106	89	346	238	1.45378	12.6857		ESTs	splicedESTs					any_RepMask
23054	chr18:25049588-25049752_+		NPC	1	0.166265	0.190461	0.18333	57	202	164	1.23171	10.7479				any_Cons	25%_Cons	50%_Cons	any_28way_conserv
23105	chr18:33671414-33671581_+		MLS	1	0.13215	0.188796	0.248688	76	281	167	1.68263	14.6827								any_RepMask
23272	chr18:73138098-73138234_+	*		0	0.0908895	0.141225	0.283399	56	223	136	1.63971	14.3081		ESTs
23521	chr19:4020402-4020601_+		NPC	1	0.522058	0.534871	0.174894	145	1124	199	5.64824	49.2866								any_RepMask
23550	chr19:4751923-4752261_+			0	0.286178	0.289877	0.12971	117	380	338	1.12426	9.8103	single_exon	ESTs
23913	chr19:15556633-15557042_+	*	Breast_Bladder	2	0	0.264181	0.502258	172	1761	409	4.30562	37.5709		ESTs	splicedESTs							Peak 51104, chr19:15556934-15557026
23983	chr19:17407951-17408182_+			0	0.313687	0.339217	0.200856	103	485	231	2.09957	18.3208	single_exon	ESTs						any_RepMask	50%_RepMask
24017	chr19:18264190-18264372_+		EWS	1	0.29286	0.323285	0.237412	98	612	182	3.36264	29.3424		ESTs
24106	chr19:23975485-23975547_+	*		0	0.696666	0.75185	0.427011	45	2966	62	47.8387	417.441	single_exon			any_Cons	25%_Cons	50%_Cons		any_RepMask	50%_RepMask	Peak 51286, chr19:23975477-23975541		28S_rRNA-related__rRNA_pseudogene
24107	chr19:23975574-23975603_+	*		0	0.432618	0.52786	0.391659	28	1615	29	55.6897	485.948	single_exon			any_Cons	25%_Cons	50%_Cons		any_RepMask	50%_RepMask			28S_rRNA-related__rRNA_pseudogene
24124	chr19:35895502-35895657_+			0	0.184097	0.199705	0.20863	72	262	155	1.69032	14.7498	single_exon	ESTs		any_Cons	25%_Cons	50%_Cons	any_28way_conserv
24167	chr19:39694745-39695027_+	*		0	0.765402	0.741603	0.385488	162	2578	282	9.14184	79.7718		ESTs						any_RepMask
24208	chr19:40758528-40758572_+	*		0	2.03051	2.05839	0.90578	29	21145	44	480.568	4193.44	single_exon							any_RepMask	50%_RepMask	Peak 51371, chr19:40758512-40758566
24357	chr19:45346224-45346326_+		NPC_EWS	2	0	0.105427	0.23807	38	252	102	2.47059	21.5584								any_RepMask	50%_RepMask
24482	chr19:48816236-48816466_+			0	0.461198	0.480195	0.196459	150	867	230	3.76957	32.8932		ESTs					any_28way_conserv	any_RepMask	50%_RepMask
24705	chr19:54273406-54273529_+		ESS	1	0	0.140364	0.229702	59	254	123	2.06504	18.0196		ESTs						any_RepMask	50%_RepMask
25146	chr20:4145057-4145281_+		ESS	1	0.249292	0.270167	0.160453	96	345	224	1.54018	13.4396				any_Cons			any_28way_conserv
25206	chr20:12239057-12239193_+			0	0.181089	0.204803	0.186908	52	217	136	1.59559	13.9231
25288	chr20:21451348-21451525_+	*	EWS	1	0	0.129472	0.470223	111	1085	177	6.12994	53.4899				any_Cons	25%_Cons	50%_Cons	any_28way_conserv
25292	chr20:22675426-22675601_+		Bladder	1	0	0.0348016	0.219072	75	200	175	1.14286	9.97258								any_RepMask	50%_RepMask
25396	chr20:32187817-32187882_+			0	0.205873	0.232822	0.178199	39	302	65	4.64615	40.5424								any_RepMask	50%_RepMask
25614	chr20:46087524-46087737_+	*		0	0.380874	0.496642	0.539941	146	1724	213	8.0939	70.6274		ESTs
25635	chr20:47345450-47345673_+			0	0.431684	0.439962	0.154059	125	788	223	3.53363	30.8345	multi_exon	ESTs	splicedESTs
25648	chr20:48019264-48019446_+			0	0.325281	0.329982	0.177792	92	508	182	2.79121	24.3561
25735	chr20:55727619-55727736_+		Prostate	1	0.220082	0.219957	0.213888	71	415	117	3.54701	30.9512								any_RepMask	50%_RepMask
25778	chr20:60075745-60075959_+			0	0.2969	0.335233	0.177856	108	516	214	2.41121	21.0403	single_exon	ESTs
25939	chr21:27289941-27290105_+	*	DDLPS	1	0	0.11856	0.317879	72	278	164	1.69512	14.7916	single_exon	ESTs		any_Cons
25951	chr21:29719478-29719595_+		HN	1	0.266524	0.326885	0.216848	62	501	117	4.28205	37.3652	single_exon			any_Cons	25%_Cons			any_RepMask	50%_RepMask
25952	chr21:29793066-29793282_+	*	HN	1	0.494444	0.556881	0.366723	131	1417	216	6.56019	57.2442	single_exon	ESTs
25954	chr21:29806186-29806356_+			0	0.184684	0.212466	0.149491	57	204	170	1.2	10.4712								any_RepMask
26055	chr21:39966618-39966909_+	*	Bladder	1	0.128049	0.211622	0.305958	117	415	291	1.42612	12.4443	single_exon	ESTs
26103	chr21:43336088-43336135_+		GIST	1	0.273846	0.264524	0.136153	32	296	47	6.29787	54.9553								any_RepMask	50%_RepMask
26107	chr21:43428210-43428399_+		NPC	1	0.193711	0.216597	0.143343	79	242	189	1.28042	11.173		ESTs
26108	chr21:43445183-43445370_+			0	0.259169	0.279768	0.18837	75	377	187	2.01604	17.592								any_RepMask	50%_RepMask
26144	chr21:44408899-44409118_+		NPC	1	0.630774	0.642872	0.24259	164	1596	219	7.28767	63.5922	single_exon	ESTs						any_RepMask							introns
26145	chr21:44412620-44412790_+		MLS	1	0.231642	0.232559	0.171967	67	278	170	1.63529	14.2696	single_exon	ESTs													introns
26146	chr21:44422206-44422437_+		NPC	1	0.225913	0.253697	0.173686	100	340	231	1.47186	12.8435	single_exon	ESTs						any_RepMask	50%_RepMask						introns
26188	chr21:45800617-45800986_+	*	HN_EWS	2	0.37668	0.457948	0.371125	171	1425	369	3.86179	33.698	single_exon	ESTs		any_Cons			any_28way_conserv	any_RepMask
26216	chr21:46827969-46828083_+			0	0.290889	0.259314	0.133209	58	378	114	3.31579	28.9336	single_exon							any_RepMask	50%_RepMask
26411	chr22:25565581-25565693_+		MLS	1	0.267735	0.286775	0.167904	56	339	112	3.02679	26.4117								any_RepMask
26530	chr22:34168066-34168329_+	*	NPC	1	0.436321	0.480943	0.31277	139	838	263	3.18631	27.8038		ESTs						any_RepMask
26532	chr22:34196285-34196495_+			0	0.230103	0.273289	0.184564	76	331	210	1.57619	13.7538								any_RepMask
26544	chr22:35145205-35145432_+	*	LMS	1	0.226431	0.245694	0.256993	89	382	227	1.68282	14.6843	single_exon	ESTs
26661	chr22:37973559-37973681_+	*	SS	1	0.205296	0.264575	0.270382	77	561	122	4.59836	40.1253	single_exon	ESTs						any_RepMask
26662	chr22:37974259-37974502_+	*		0	0.298272	0.443731	0.367642	162	1490	243	6.13169	53.5051		ESTs					any_28way_conserv	any_RepMask
26817	chr22:44668354-44668564_+			0	0.182397	0.198592	0.167692	84	230	210	1.09524	9.55705		ESTs	splicedESTs					any_RepMask	50%_RepMask
26843	chr22:45367198-45367428_+			0	0.202041	0.227	0.192788	102	363	230	1.57826	13.7719		ESTs
26862	chr22:46710536-46710655_+	*	MLS_SS	2	0.112446	0.224744	0.323653	56	404	119	3.39496	29.6244								any_RepMask	50%_RepMask
26863	chr22:46797227-46797397_+	*	MLS	1	0	0.137939	0.255367	86	261	170	1.53529	13.397								any_RepMask	50%_RepMask
26871	chr22:47628900-47629070_+		EWS	1	0	0.146648	0.211558	66	225	170	1.32353	11.5491								any_RepMask	50%_RepMask
26878	chr22:47686005-47686249_+	*	EWS	1	0	0.0734549	0.261755	93	328	244	1.34426	11.73								any_RepMask
26879	chr22:47721538-47721768_+	*	EWS	1	0	0.0858057	0.309274	91	466	230	2.02609	17.6796
26928	chr22:49328033-49328228_+			0	0.23148	0.270493	0.213641	95	531	195	2.72308	23.7616	single_exon	ESTs						any_RepMask
26935	chr22:49378426-49378548_+		NPC	1	0.32973	0.33544	0.184049	54	455	122	3.72951	32.5437								any_RepMask
26998	chrX:8270988-8271059_+			0	0.213435	0.239405	0.176856	43	276	71	3.88732	33.9208								any_RepMask	50%_RepMask
27038	chrX:16087336-16087499_+	*	GIST	1	0	0.247897	0.612843	107	1460	163	8.95706	78.1593	single_exon	ESTs		any_Cons	25%_Cons		any_28way_conserv
27079	chrX:24061562-24061755_+	*		0	0	0.103405	0.277641	105	748	193	3.87565	33.8189		ESTs		any_Cons	25%_Cons
27080	chrX:24065343-24065430_+			0	0.133141	0.16098	0.231024	60	529	87	6.08046	53.0581				any_Cons	25%_Cons			any_RepMask	50%_RepMask
27208	chrX:53201157-53201186_+	*	NPC_ESS	2	0.557081	0.603951	0.308603	26	1510	29	52.069	454.354	single_exon							any_RepMask	50%_RepMask
27209	chrX:53215824-53215997_+		Bladder	1	0.390719	0.41977	0.187948	90	689	173	3.98266	34.7527	single_exon	ESTs					any_28way_conserv
27210	chrX:53216534-53216851_+		NPC	1	0.416989	0.470283	0.248671	131	906	317	2.85804	24.9393	single_exon	ESTs								Peak 54091, chrX:53216741-53216998
27245	chrX:64381147-64381178_+			0	0.267773	0.276318	0.204107	25	372	31	12	104.712								any_RepMask	50%_RepMask
27317	chrX:74896971-74897181_+			0	0.196065	0.214519	0.18317	67	275	210	1.30952	11.4269								any_RepMask	50%_RepMask
27381	chrX:102058378-102058558_+		NPC	1	0.348586	0.375691	0.178297	101	598	180	3.32222	28.9897	single_exon	ESTs						any_RepMask	50%_RepMask
27422	chrX:108184314-108184391_+	*	HN	1	0.825581	0.777856	0.333776	40	2874	77	37.3247	325.695	single_exon							any_RepMask	50%_RepMask	Peak 54298, chrX:108184314-108184388		28S_rRNA-related__rRNA_pseudogene		OTTHUMT00000096568
27423	chrX:108184427-108184467_+	*		0	1.13342	1.19874	0.560021	35	7004	40	175.1	1527.92	single_exon							any_RepMask	50%_RepMask	Peak 54299, chrX:108184422-108184468		28S_rRNA-related__rRNA_pseudogene		OTTHUMT00000096568
27633	chrY:10647763-10647860_+	*	HN	1	6.50373	7.1253	4.40118	56	242392	97	2498.89	21805.3	single_exon	ESTs	splicedESTs	any_Cons	25%_Cons	50%_Cons	any_28way_conserv					5.8S_rRNA-related__rRNA_pseudogene
27683	chr1:1054599-1054859_-	*	Colon	1	0	0.124686	0.272522	104	371	260	1.42692	12.4513	single_exon	ESTs
27870	chr1:8800496-8800634_-		MLS	1	0.167078	0.215276	0.21689	82	309	138	2.23913	19.5387							any_28way_conserv	any_RepMask
27922	chr1:10895553-10895809_-	*	EWS	1	0	0.167211	0.37556	107	705	256	2.75391	24.0306								any_RepMask
27931	chr1:11621578-11621786_-			0	0.182337	0.216228	0.205196	87	248	208	1.19231	10.4041	single_exon	ESTs						any_RepMask
27941	chr1:11890842-11890880_-			0	0.310699	0.334998	0.178629	36	600	38	15.7895	137.779		ESTs	splicedESTs	any_Cons	25%_Cons	50%_Cons	any_28way_conserv	any_RepMask	50%_RepMask			U5E__ snRNA
27984	chr1:16414987-16415275_-	*	HN_GIST	2	0.440396	0.494957	0.276568	146	1427	288	4.95486	43.2361	single_exon	ESTs	splicedESTs										OTTHUMT00000092470
28010	chr1:18786780-18786969_-	*	EWS	1	0	0.0650894	0.258702	76	386	189	2.04233	17.8214				any_Cons
28011	chr1:18788813-18789148_-	*	EWS	1	0	0.080466	0.289737	114	486	335	1.45075	12.6592				any_Cons				any_RepMask	50%_RepMask
28012	chr1:18792660-18792888_-		EWS	1	0	0.0574335	0.229886	91	290	228	1.27193	11.0989								any_RepMask
28274	chr1:31340006-31340184_-	*		0	0.70887	0.765849	0.274317	87	2344	178	13.1685	114.909
28313	chr1:32586672-32586884_-			0	0.202439	0.196171	0.159775	77	257	212	1.21226	10.5782		ESTs
28413	chr1:36703843-36704050_-			0	0.235918	0.252818	0.155432	90	343	207	1.657	14.459	multi_exon							any_RepMask
28468	chr1:39916909-39917135_-	*	GIST	1	0.130343	0.201823	0.321441	107	798	226	3.53097	30.8113	multi_exon	ESTs		any_Cons			any_28way_conserv						OTTHUMT00000025640
28492	chr1:41619242-41619517_-		MLS	1	0.287967	0.284412	0.235713	107	488	275	1.77455	15.4847	single_exon	ESTs		any_Cons	25%_Cons	50%_Cons	any_28way_conserv
28493	chr1:41621396-41621617_-			0	0.132413	0.160929	0.166049	99	290	221	1.31222	11.4504	single_exon	ESTs								Peak 832, chr1:41621169-41621846				OTTHUMT00000015642
28641	chr1:50677675-50678007_-			0	0.327807	0.314404	0.142158	127	485	332	1.46084	12.7473	multi_exon	ESTs		any_Cons	25%_Cons		any_28way_conserv						OTTHUMT00000021807
28648	chr1:51395720-51395867_-		HN_NPC	2	0.331917	0.374235	0.176774	66	498	147	3.38776	29.5616	single_exon	ESTs		any_Cons	25%_Cons		any_28way_conserv	any_RepMask
28762	chr1:65241296-65241516_-	*		0	0.529712	0.660666	0.433269	162	1961	220	8.91364	77.7804		ESTs					any_28way_conserv	any_RepMask
28763	chr1:65290491-65290645_-	*		0	0.54262	0.558793	0.329323	93	1361	154	8.83766	77.1175	single_exon	ESTs						any_RepMask
28918	chr1:90944533-90944705_-	*	EWS	1	0	0.0817371	0.357202	87	547	172	3.18023	27.7507
28994	chr1:99942100-99942262_-		GIST	1	0.180923	0.195691	0.156492	71	244	162	1.50617	13.1429	single_exon	ESTs						any_RepMask
28995	chr1:99945535-99945710_-			0	0.189001	0.205633	0.164618	65	235	175	1.34286	11.7178	single_exon	ESTs		any_Cons				any_RepMask
29012	chr1:106040890-106040918_-			0	0.427453	0.454699	0.212531	25	804	28	28.7143	250.561		ESTs		any_Cons	25%_Cons	50%_Cons				Peak 1347, chr1:106040889-106040919
29013	chr1:106040970-106041065_-			0	0.232468	0.201061	0.153893	46	293	95	3.08421	26.9128		ESTs		any_Cons	25%_Cons	50%_Cons	any_28way_conserv
29056	chr1:110428431-110428649_-		LMS	1	0.244013	0.269196	0.207205	109	375	218	1.72018	15.0103				any_Cons	25%_Cons		any_28way_conserv
29167	chr1:121186532-121186561_-			0	0.154465	0.196639	0.201007	28	240	29	8.27586	72.2152								any_RepMask	50%_RepMask	Peak 1501, chr1:121186531-121186583
29224	chr1:148830381-148830486_-		MLS	1	0.308588	0.32328	0.174113	76	423	105	4.02857	35.1533	single_exon	ESTs						any_RepMask	50%_RepMask
29583	chr1:158844612-158844745_-			0	0.157425	0.182172	0.170754	72	241	133	1.81203	15.8118	multi_exon	ESTs		any_Cons			any_28way_conserv						OTTHUMT00000060454
29602	chr1:159377422-159377620_-			0	0.354643	0.356603	0.140317	68	475	198	2.39899	20.9336		ESTs	splicedESTs					any_RepMask
29613	chr1:159535757-159535923_-			0	0.270682	0.284357	0.146614	66	345	166	2.07831	18.1354				any_Cons			any_28way_conserv								introns
29697	chr1:171841794-171842036_-	*	GIST	1	0.184559	0.25967	0.275934	102	532	242	2.19835	19.1828	single_exon	ESTs		any_Cons				any_RepMask	50%_RepMask
29755	chr1:178523350-178523492_-		NPC	1	0.226595	0.22931	0.172926	66	216	142	1.52113	13.2734		ESTs					any_28way_conserv	any_RepMask
29829	chr1:190779778-190779902_-	*	MLS	1	0.173626	0.233291	0.254735	67	363	124	2.92742	25.5447								any_RepMask	50%_RepMask
29851	chr1:197113686-197113799_-		SS	1	0.136976	0.182616	0.224613	43	224	113	1.9823	17.2976		ESTs						any_RepMask
29861	chr1:199349704-199349917_-			0	0.142218	0.180192	0.200293	92	342	213	1.60563	14.0108		ESTs
29867	chr1:199615193-199615348_-	*	HN_Bladder	2	0	0.154047	0.256208	82	385	155	2.48387	21.6743		ESTs
29875	chr1:199838412-199838591_-			0	0.243636	0.26581	0.206937	92	336	179	1.87709	16.3795								any_RepMask
29981	chr1:204468329-204468581_-	*	NPC	1	0.227932	0.288254	0.296408	113	354	252	1.40476	12.258	single_exon	ESTs						any_RepMask
30007	chr1:206095091-206095311_-	*		0	0.564499	0.597244	0.261554	146	1669	220	7.58636	66.1986		ESTs
30084	chr1:217649005-217649112_-		MLS	1	0	0.0867817	0.239451	54	221	107	2.06542	18.0229
30116	chr1:221775048-221775301_-	*	LungAdeno	1	0	0.178037	0.326609	135	892	253	3.52569	30.7652		ESTs						any_RepMask
30163	chr1:224304883-224305121_-			0	0.224052	0.243794	0.171018	94	334	238	1.40336	12.2457		ESTs
30164	chr1:224366824-224366963_-	*	HN	1	0	0.127378	0.270033	82	343	139	2.46763	21.5325		ESTs
30165	chr1:224393272-224393464_-			0	0.21766	0.210772	0.115737	62	222	192	1.15625	10.0894	single_exon							any_RepMask	50%_RepMask
30216	chr1:227466302-227466604_-			0	0.411254	0.423049	0.19116	155	853	302	2.8245	24.6466	single_exon							any_RepMask	50%_RepMask
30250	chr1:230828606-230828754_-			0	0.20283	0.244601	0.176805	72	263	148	1.77703	15.5063		ESTs
30395	chr2:5794950-5795097_-	*	MLS	1	0	0.101792	0.43677	70	472	147	3.21088	28.0182
30396	chr2:5799697-5799908_-	*	MLS	1	0	0.0891604	0.316385	82	328	211	1.5545	13.5646		ESTs	splicedESTs
30480	chr2:20303033-20303131_-			0	0.316223	0.310993	0.132128	44	439	98	4.47959	39.0889		ESTs		any_Cons
30490	chr2:20649480-20649708_-			0	0.571111	0.579483	0.162499	139	1447	228	6.34649	55.3795	single_exon	ESTs		any_Cons			any_28way_conserv
30491	chr2:20665112-20665213_-			0	0.272301	0.285957	0.168959	70	410	101	4.05941	35.4224								any_RepMask
30514	chr2:25304228-25304553_-	*		0	0.810612	0.851316	0.286684	242	2750	325	8.46154	73.8354	multi_exon	ESTs		any_Cons	25%_Cons	50%_Cons	any_28way_conserv	any_RepMask		Peak 2850, chr2:25304222-25304561
30629	chr2:32121640-32121729_-	*	HN_NPC	2	0.540164	0.64735	0.366998	31	1650	89	18.5393	161.774		ESTs		any_Cons	25%_Cons	50%_Cons
30648	chr2:37185355-37185506_-		NPC	1	0.269899	0.309857	0.205694	74	365	151	2.41722	21.0927	single_exon	ESTs						any_RepMask	50%_RepMask				OTTHUMT00000218571
30832	chr2:60815047-60815097_-	*	HN	1	0.331608	0.434739	0.344764	38	1112	50	22.24	194.066	single_exon	ESTs
30873	chr2:65060297-65060429_-		NPC	1	0.25665	0.252045	0.160229	45	269	132	2.03788	17.7825								any_RepMask	50%_RepMask
30883	chr2:65381647-65381873_-		GIST	1	0.224347	0.255821	0.231137	91	341	226	1.50885	13.1662		ESTs		any_Cons	25%_Cons		any_28way_conserv
30894	chr2:67558318-67558419_-			0	0.374282	0.400009	0.170764	37	707	101	7	61.082				any_Cons	25%_Cons		any_28way_conserv
30953	chr2:72249280-72249432_-			0	0.18047	0.208922	0.165457	65	216	152	1.42105	12.4001		ESTs						any_RepMask	50%_RepMask
31038	chr2:85040603-85040804_-		NPC	1	0.292433	0.29565	0.15902	83	365	201	1.81592	15.8457		ESTs						any_RepMask
31039	chr2:85040940-85041066_-	*	NPC	1	0.33622	0.372911	0.267218	61	512	126	4.06349	35.458	single_exon	ESTs						any_RepMask
31127	chr2:96152286-96152519_-	*	ESS	1	0.318317	0.383963	0.294236	139	929	233	3.98712	34.7917		ESTs
31226	chr2:102898379-102898526_-			0	0.132914	0.184543	0.201576	56	205	147	1.39456	12.1689								any_RepMask
31254	chr2:110183476-110183654_-		NPC	1	0.179398	0.213987	0.22641	80	225	178	1.26404	11.0301								any_RepMask
31264	chr2:111670390-111670747_-		GIST	1	0.262961	0.270178	0.116193	131	339	357	0.94958	8.28604	single_exon	ESTs		any_Cons			any_28way_conserv
31293	chr2:114352615-114352807_-		NPC	1	0.221859	0.260586	0.2177	69	254	192	1.32292	11.5438		ESTs
31295	chr2:117931441-117931630_-			0	0.0922559	0.176864	0.2277	77	259	189	1.37037	11.9579								any_RepMask	50%_RepMask
31299	chr2:119307748-119307967_-	*	MLS	1	0.159765	0.238759	0.29924	108	514	219	2.34703	20.4802		ESTs	splicedESTs	any_Cons			any_28way_conserv
31313	chr2:120682533-120682784_-	*	NPC	1	0.605602	0.646452	0.341839	165	1744	251	6.94821	60.6301		ESTs						any_RepMask							introns
31318	chr2:121549136-121549396_-			0	0.166837	0.17179	0.183272	108	291	260	1.11923	9.76641				any_Cons	25%_Cons	50%_Cons	any_28way_conserv
31368	chr2:130342179-130342389_-			0	0.187929	0.178627	0.162583	73	220	210	1.04762	9.14153		ESTs
31489	chr2:151812700-151812864_-			0	0.239317	0.232886	0.146024	72	304	164	1.85366	16.175	single_exon	ESTs						any_RepMask	50%_RepMask				OTTHUMT00000254816
31544	chr2:160502608-160502703_-			0	0.153076	0.190958	0.204863	51	255	95	2.68421	23.4224	single_exon	ESTs	splicedESTs	any_Cons			any_28way_conserv	any_RepMask	50%_RepMask				OTTHUMT00000333820
31608	chr2:171548657-171548864_-			0	0.215445	0.229766	0.15942	100	275	207	1.3285	11.5925		ESTs						any_RepMask
31668	chr2:177684571-177684753_-			0	0.243172	0.253991	0.165861	82	393	182	2.15934	18.8424								any_RepMask	50%_RepMask
31714	chr2:184663598-184663768_-			0	0.639834	0.64467	0.201388	30	1700	170	10	87.26
31716	chr2:186702284-186702461_-			0	0.291953	0.300668	0.173554	88	367	177	2.07345	18.0929								any_RepMask
31717	chr2:186754195-186754291_-			0	0.221072	0.239091	0.16718	60	285	96	2.96875	25.9053		ESTs						any_RepMask	50%_RepMask
31718	chr2:186972328-186972378_-			0	0.26497	0.291117	0.155199	35	346	50	6.92	60.3839	single_exon							any_RepMask	50%_RepMask
31719	chr2:186996202-186996364_-			0	0.237625	0.248266	0.150916	74	257	162	1.58642	13.8431		ESTs						any_RepMask	50%_RepMask
31767	chr2:191213792-191214062_-			0	0.211331	0.22019	0.157808	98	234	270	0.866667	7.56254	single_exon	ESTs	splicedESTs					any_RepMask
31792	chr2:194670878-194671032_-			0	0.138372	0.171742	0.184493	56	201	154	1.30519	11.3891								any_RepMask
31799	chr2:196767342-196767490_-			0	0.200568	0.181636	0.173355	71	242	148	1.63514	14.2682	single_exon	ESTs		any_Cons	25%_Cons	50%_Cons	any_28way_conserv
31918	chr2:213522812-213522940_-		NPC	1	0.135735	0.182908	0.188026	73	213	128	1.66406	14.5206		ESTs		any_Cons	25%_Cons	50%_Cons	any_28way_conserv	any_RepMask
32010	chr2:219642322-219642527_-			0	0.542694	0.547603	0.209896	143	1327	205	6.47317	56.4849	single_exon	ESTs		any_Cons	25%_Cons		any_28way_conserv
32070	chr2:224420305-224420350_-			0	0.379899	0.393625	0.175921	35	606	45	13.4667	117.51		ESTs	splicedESTs					any_RepMask	50%_RepMask
32131	chr2:232176748-232176924_-			0	0.0377256	0.120227	0.196304	69	277	176	1.57386	13.7335		ESTs	splicedESTs
32132	chr2:232265663-232265865_-			0	0.276721	0.285179	0.173568	105	366	202	1.81188	15.8105								any_RepMask
32165	chr2:237608501-237608735_-			0	0.419414	0.439977	0.220195	131	807	234	3.44872	30.0935								any_RepMask
32189	chr2:239496919-239497149_-		MLS	1	0	0.13533	0.193783	94	230	230	1	8.726	single_exon	ESTs		any_Cons	25%_Cons		any_28way_conserv			Peak 4621, chr2:239496916-239497158				OTTHUMT00000328213	introns
32433	chr3:29290827-29290900_-			0	0.145621	0.178212	0.187618	37	226	73	3.09589	27.0148	multi_exon	ESTs	splicedESTs					any_RepMask	50%_RepMask
32439	chr3:31662795-31662941_-			0	0.215947	0.225318	0.213994	59	309	146	2.11644	18.468	single_exon	ESTs		any_Cons			any_28way_conserv	any_RepMask	50%_RepMask
32524	chr3:43379795-43379996_-			0	0.213059	0.207826	0.174495	74	281	201	1.39801	12.199
32857	chr3:64301937-64302198_-			0	0.229302	0.234229	0.167387	96	293	261	1.12261	9.79586		ESTs		any_Cons	25%_Cons	50%_Cons	any_28way_conserv
32957	chr3:73112719-73112896_-		MLS	1	0.169404	0.1771	0.184457	80	273	177	1.54237	13.4588	single_exon	ESTs	splicedESTs	any_Cons			any_28way_conserv			Peak 5426, chr3:73112702-73112911
32965	chr3:74745122-74745327_-			0	0.225616	0.261917	0.232849	100	365	205	1.78049	15.5365		ESTs		any_Cons	25%_Cons		any_28way_conserv
33026	chr3:103889749-103889909_-		NPC	1	0.192839	0.21482	0.207381	60	223	160	1.39375	12.1619				any_Cons	25%_Cons	50%_Cons	any_28way_conserv	any_RepMask
33076	chr3:115527470-115527636_-			0	0.195777	0.20667	0.161803	80	259	166	1.56024	13.6147	single_exon	ESTs
33119	chr3:119156237-119156386_-			0	0.166273	0.199668	0.18294	62	217	149	1.45638	12.7083		ESTs		any_Cons	25%_Cons	50%_Cons	any_28way_conserv	any_RepMask	50%_RepMask
33444	chr3:153067567-153067798_-			0	0.239385	0.27465	0.234166	127	518	231	2.24242	19.5674								any_RepMask
33458	chr3:157021506-157021705_-			0	0.302265	0.319488	0.168915	102	457	199	2.29648	20.0391	single_exon	ESTs		any_Cons			any_28way_conserv
33497	chr3:169209150-169209409_-	*		0	0.931752	0.993227	0.546135	176	4827	259	18.6371	162.627	multi_exon	ESTs		any_Cons	25%_Cons	50%_Cons	any_28way_conserv			Peak 5959, chr3:169209152-169209360			ENST00000470487
33519	chr3:172261822-172262070_-			0	0.35481	0.36373	0.237496	153	692	248	2.79032	24.3484	multi_exon	ESTs		any_Cons	25%_Cons	50%_Cons	any_28way_conserv						ENST00000436636
33541	chr3:177854107-177854293_-		NPC	1	0.185004	0.226874	0.225932	83	279	186	1.5	13.089								any_RepMask
33542	chr3:178025161-178025335_-		HN	1	0.166265	0.211016	0.200173	61	257	174	1.47701	12.8884								any_RepMask
33675	chr3:195839511-195839790_-			0	0.272877	0.27843	0.121687	105	358	279	1.28315	11.1968	single_exon	ESTs						any_RepMask
33715	chr3:197558926-197559113_-		GIST	1	0.856295	0.858414	0.246937	160	3101	187	16.5829	144.702	single_exon	ESTs		any_Cons	25%_Cons	50%_Cons	any_28way_conserv						ENST00000296328
33853	chr4:3715279-3715512_-	*	ESS_EWS	2	0	0.172601	0.305146	100	547	233	2.34764	20.4855		ESTs						any_RepMask	50%_RepMask
33943	chr4:14743989-14744058_-		ESS	1	0.144574	0.182946	0.190881	44	241	69	3.49275	30.4778	single_exon							any_RepMask	50%_RepMask
33944	chr4:14861602-14861721_-		ESS	1	0.153566	0.188854	0.204263	46	267	119	2.2437	19.5785								any_RepMask
33963	chr4:17404153-17404300_-			0	0.203043	0.211672	0.145394	54	219	147	1.4898	13	single_exon	ESTs						any_RepMask	50%_RepMask
33989	chr4:24082191-24082372_-		GIST	1	0.150443	0.174979	0.185876	82	258	181	1.42541	12.4382				any_Cons	25%_Cons		any_28way_conserv								introns
34251	chr4:82566570-82566784_-		GIST	1	0.433267	0.411048	0.247863	128	966	214	4.51402	39.3893	multi_exon	ESTs		any_Cons	25%_Cons	50%_Cons	any_28way_conserv
34252	chr4:82742404-82742639_-		EWS	1	0.225142	0.277308	0.245406	129	565	235	2.40426	20.9795								any_RepMask
34256	chr4:83485048-83485177_-			0	0.208898	0.238277	0.139186	59	238	129	1.84496	16.0991	single_exon	ESTs		any_Cons	25%_Cons	50%_Cons	any_28way_conserv
34287	chr4:85708607-85708819_-			0	0.218479	0.231234	0.17784	97	291	212	1.37264	11.9777								any_RepMask	50%_RepMask
34365	chr4:101935151-101935325_-			0	0.158946	0.186444	0.178307	63	207	174	1.18966	10.3809								any_RepMask	50%_RepMask
34469	chr4:122463405-122463593_-		EWS	1	0	0.0570801	0.190532	62	205	188	1.09043	9.51506								any_RepMask
34484	chr4:125776530-125776666_-		NPC	1	0.181873	0.212284	0.164978	61	208	136	1.52941	13.3457								any_RepMask
34513	chr4:140010247-140010478_-			0	0.272301	0.286736	0.21637	117	445	231	1.92641	16.8098		ESTs						any_RepMask
34529	chr4:140567437-140567630_-			0	0.240819	0.252506	0.129528	82	277	193	1.43523	12.5238		ESTs		any_Cons	25%_Cons	50%_Cons					pseudogene
34530	chr4:140576801-140577029_-	*		0	0.807366	0.824723	0.269684	160	2566	228	11.2544	98.2058		ESTs	splicedESTs
34566	chr4:144275356-144275534_-			0	0.218916	0.231474	0.184091	73	247	178	1.38764	12.1086	single_exon	ESTs						any_RepMask	50%_RepMask
34623	chr4:153762892-153763301_-	*	HN_Bladder	2	0.188484	0.327657	0.365235	222	1032	409	2.52323	22.0177	single_exon	ESTs						any_RepMask
34656	chr4:161121709-161121857_-		GIST_MLS	2	0.609189	0.661719	0.237724	54	1648	148	11.1351	97.1652				any_Cons	25%_Cons	50%_Cons	any_28way_conserv	any_RepMask
34657	chr4:164265171-164265219_-			0	0.273795	0.279144	0.131258	28	340	48	7.08333	61.8092	single_exon	ESTs						any_RepMask	50%_RepMask
34674	chr4:169489978-169490194_-		NPC	1	0.36776	0.394016	0.243616	124	612	216	2.83333	24.7237								any_RepMask	50%_RepMask
34724	chr4:185441801-185442000_-			0	0.181352	0.199734	0.155341	83	213	199	1.07035	9.33989		ESTs
34778	chr5:1015437-1015665_-	*		0	0.225304	0.266014	0.273154	126	840	228	3.68421	32.1484
34783	chr5:1183232-1183403_-		Breast	1	0	0.106336	0.184065	74	272	171	1.59064	13.88
34791	chr5:1595310-1595429_-			0	0.0953328	0.111449	0.140171	57	206	119	1.73109	15.1055
34793	chr5:1609964-1610198_-			0	0	0.114085	0.168082	82	304	234	1.29915	11.3363		ESTs								Peak 7262, chr5:1609932-1610096
34805	chr5:5463587-5463727_-			0	0.196758	0.223752	0.14523	62	226	140	1.61429	14.0863		ESTs						any_RepMask
34932	chr5:36282775-36282955_-			0	0.1485	0.163168	0.164972	73	214	180	1.18889	10.3742	single_exon	ESTs		any_Cons				any_RepMask
34994	chr5:43007743-43007854_-			0	0.179297	0.196933	0.163523	47	207	111	1.86486	16.2728								any_RepMask	50%_RepMask
35010	chr5:44778251-44778497_-	*	Breast	1	0.14615	0.202171	0.42802	123	855	246	3.47561	30.3282	single_exon							any_RepMask	50%_RepMask
35011	chr5:44780218-44780463_-			0	0	0.112929	0.235682	94	228	245	0.930612	8.12053	single_exon	ESTs		any_Cons	25%_Cons		any_28way_conserv	any_RepMask
35042	chr5:54932722-54932893_-		NPC	1	0.255224	0.277852	0.196123	83	326	171	1.90643	16.6355		ESTs		any_Cons	25%_Cons	50%_Cons	any_28way_conserv	any_RepMask
35079	chr5:60198036-60198209_-			0	0.194926	0.202738	0.164449	74	224	173	1.2948	11.2984	single_exon	ESTs						any_RepMask
35101	chr5:67522717-67522893_-		NPC	1	0.294405	0.315966	0.172255	54	339	176	1.92614	16.8075								any_RepMask
35108	chr5:71182496-71182536_-	*	HN	1	2.05201	2.21049	1.03213	41	22960	40	574	5008.73	single_exon							any_RepMask	50%_RepMask	Peak 7595, chr5:71182495-71182535		28S_rRNA-related__rRNA_pseudogene
35109	chr5:71182617-71182677_-	*	HN	1	1.80504	1.84583	0.876216	39	18721	60	312.017	2722.66	single_exon							any_RepMask	50%_RepMask	Peak 7596, chr5:71182615-71182673		28S_rRNA-related__rRNA_pseudogene
35262	chr5:95526978-95527178_-			0	0	0.0445835	0.221409	97	395	200	1.975	17.2339								any_RepMask	50%_RepMask
35281	chr5:99412566-99412778_-	*		0	0.664963	0.752485	0.507578	97	2826	212	13.3302	116.319	single_exon			any_Cons						Peak 7758, chr5:99412598-99412657	pseudogene	Mitochondrial tRNA-derived pseudogene__Mt-tRNA_pseudogene
35282	chr5:99412858-99412926_-			0	0.23224	0.243629	0.155458	29	327	68	4.80882	41.9618	single_exon	ESTs		any_Cons						Peak 7759, chr5:99412829-99412926	pseudogene
35283	chr5:99414788-99414931_-	*		0	0.530994	0.552094	0.312183	70	1919	143	13.4196	117.099	multi_exon	ESTs		any_Cons	25%_Cons	50%_Cons				Peak 7760, chr5:99414787-99414930	pseudogene
35409	chr5:130177526-130177716_-			0	0.13766	0.178112	0.189966	72	203	190	1.06842	9.32305								any_RepMask
35546	chr5:138754179-138754533_-	*		0	0.989809	1.15442	0.603411	201	6232	354	17.6045	153.617	single_exon	ESTs
35595	chr5:141200400-141200613_-		Bladder	1	0.250361	0.296892	0.215817	105	424	213	1.99061	17.3701	single_exon	ESTs						any_RepMask
35650	chr5:148825942-148826196_-	*	HN_Skin	2	0.183272	0.219897	0.266521	126	645	254	2.53937	22.1586								any_RepMask
35674	chr5:149650137-149650331_-			0	0.221958	0.228831	0.161885	91	271	194	1.39691	12.1894		ESTs						any_RepMask
35730	chr5:151890747-151890887_-		NPC	1	0.185159	0.208569	0.212201	62	221	140	1.57857	13.7746								any_RepMask
35804	chr5:163068785-163068951_-	*	LMS	1	2.32162	2.58492	1.3813	109	33421	166	201.331	1756.82	single_exon			any_Cons							pseudogene
35830	chr5:171153740-171153883_-			0	0.211133	0.211764	0.162616	69	261	143	1.82517	15.9265		ESTs
35861	chr5:175282695-175282907_-		NPC	1	0.235941	0.245771	0.173596	92	281	212	1.32547	11.5661								any_RepMask	50%_RepMask
35936	chr5:178734671-178734813_-			0	0.18387	0.217442	0.187441	77	329	142	2.3169	20.2173		ESTs						any_RepMask	50%_RepMask
36052	chr6:4933657-4933753_-			0	0.218136	0.232899	0.157302	47	223	96	2.32292	20.2698								any_RepMask	50%_RepMask
36071	chr6:7213534-7213775_-			0	0.440705	0.468005	0.160071	133	928	241	3.85062	33.6005	multi_exon	ESTs						any_RepMask					OTTHUMT00000353162
36221	chr6:28388607-28388818_-			0	0.238237	0.264722	0.151002	103	319	211	1.51185	13.1924		ESTs		any_Cons				any_RepMask
36226	chr6:28497328-28497489_-			0	0.180511	0.183227	0.154422	58	209	161	1.29814	11.3275	single_exon	ESTs						any_RepMask	50%_RepMask
36603	chr6:42275730-42275938_-		NPC	1	0.387903	0.458329	0.222095	115	717	208	3.44712	30.0795	single_exon							any_RepMask	50%_RepMask
36696	chr6:47073390-47074015_-	*	Bladder_LungAdeno	2	0	0.104937	0.323779	191	916	625	1.4656	12.7888	multi_exon	ESTs						any_RepMask					OTTHUMT00000040810
36697	chr6:47075058-47075464_-	*	Bladder	1	0	0.091656	0.302224	163	708	406	1.74384	15.2168	multi_exon	ESTs	splicedESTs					any_RepMask					OTTHUMT00000040810
36821	chr6:86439140-86439218_-	*	NPC	1	0.180772	0.267124	0.328071	38	261	78	3.34615	29.1986	single_exon	ESTs						any_RepMask	50%_RepMask						introns
36983	chr6:113514826-113514915_-			0	0.188703	0.205164	0.137291	42	204	89	2.29213	20.0012	single_exon	ESTs
37008	chr6:119217808-119217912_-			0	0.188655	0.212132	0.148108	44	202	104	1.94231	16.9486								any_RepMask
37279	chr6:169594123-169594370_-	*	EWS	1	0.232614	0.31704	0.302795	116	677	247	2.74089	23.917	single_exon	ESTs		any_Cons	25%_Cons		any_28way_conserv
37289	chr6:170308009-170308208_-			0	0.0477835	0.151516	0.208474	84	311	199	1.56281	13.6371	multi_exon	ESTs
37471	chr7:17779796-17780016_-		NPC	1	0.211473	0.23095	0.173664	94	258	220	1.17273	10.2332								any_RepMask
37602	chr7:36517404-36517517_-		NPC	1	0.262704	0.258597	0.166383	68	366	113	3.23894	28.263	multi_exon	ESTs						any_RepMask
37603	chr7:36518171-36518397_-			0	0.250599	0.233276	0.158546	88	334	226	1.47788	12.896	multi_exon	ESTs
37650	chr7:42889420-42889465_-			0	0.239395	0.247404	0.134209	25	312	45	6.93333	60.5003								any_RepMask	50%_RepMask
37736	chr7:50472514-50472620_-			0	0.220841	0.211639	0.13222	42	220	106	2.07547	18.1106	single_exon	ESTs						any_RepMask	50%_RepMask
37778	chr7:61606762-61606798_-			0	0.167851	0.203388	0.218892	27	267	36	7.41667	64.7179	single_exon							any_RepMask	50%_RepMask	Peak 10433, chr7:61606759-61606797
37890	chr7:79733283-79733422_-		NPC	1	0.189353	0.201872	0.177606	62	216	139	1.55396	13.5598				any_Cons	25%_Cons			any_RepMask
37946	chr7:90911467-90911639_-		NPC	1	0.149682	0.187464	0.243704	58	224	172	1.30233	11.3641								any_RepMask
37949	chr7:91268369-91268488_-			0	0.390635	0.406123	0.188346	79	853	119	7.16807	62.5486	single_exon	ESTs	splicedESTs					any_RepMask	50%_RepMask
37975	chr7:93764838-93765074_-			0	0.295191	0.339916	0.222393	120	526	236	2.22881	19.4486		ESTs		any_Cons	25%_Cons		any_28way_conserv	any_RepMask
37976	chr7:93791617-93791772_-			0	0.188703	0.206595	0.171676	57	203	155	1.30968	11.4282	single_exon							any_RepMask
37999	chr7:96133857-96134109_-		NPC	1	0.326309	0.363789	0.156162	103	499	252	1.98016	17.2789		ESTs
38158	chr7:104434760-104434880_-			0	0.544985	0.571633	0.202495	76	1264	120	10.5333	91.9139	single_exon	ESTs						any_RepMask
38214	chr7:109712356-109712454_-			0	0	0.0479912	0.194488	40	216	98	2.20408	19.2328								any_RepMask	50%_RepMask
38281	chr7:126770145-126770334_-		NPC	1	0.208442	0.219737	0.161324	73	256	189	1.3545	11.8193	single_exon	ESTs		any_Cons	25%_Cons	50%_Cons	any_28way_conserv	any_RepMask
38323	chr7:129585155-129585283_-			0	0.12168	0.15526	0.184215	41	219	128	1.71094	14.9296
38347	chr7:131088939-131089008_-			0	0.40281	0.416912	0.186176	33	757	69	10.971	95.7331		ESTs		any_Cons
38491	chr7:149215201-149215540_-	*		0	0.221024	0.262174	0.310739	127	580	339	1.71091	14.9294	single_exon	ESTs	splicedESTs					any_RepMask
38566	chr7:155874358-155874571_-			0	0.176735	0.205042	0.185394	96	229	213	1.07512	9.38148								any_RepMask	50%_RepMask
38581	chr7:156774262-156774519_-		HN	1	0	0.127445	0.223489	95	320	257	1.24514	10.8651								any_RepMask	50%_RepMask
38830	chr8:27019239-27019446_-	*	EWS	1	0	0.119585	0.276334	95	469	207	2.2657	19.7705								any_RepMask
38910	chr8:37767098-37767189_-			0	0.143169	0.170563	0.185087	40	205	91	2.25275	19.6575								any_RepMask
38917	chr8:37931615-37931767_-	*	EWS	1	0	0.0977498	0.291479	73	402	152	2.64474	23.078								any_RepMask	50%_RepMask
39069	chr8:65665960-65666158_-	*	GIST	1	0.671278	0.682499	0.3346	131	2379	198	12.0152	104.844	multi_exon	ESTs		any_Cons			any_28way_conserv
39074	chr8:66666641-66666871_-			0	0.41275	0.415209	0.175573	100	718	230	3.12174	27.2403	single_exon	ESTs		any_Cons	25%_Cons	50%_Cons	any_28way_conserv
39196	chr8:83279818-83279947_-			0	0	0.145866	0.234728	56	206	129	1.5969	13.9345								any_RepMask
39213	chr8:90224029-90224176_-			0	0.133015	0.176839	0.19357	57	252	147	1.71429	14.9589								any_RepMask	50%_RepMask
39215	chr8:90596553-90596747_-			0	0.220414	0.224524	0.166121	62	227	194	1.1701	10.2103		ESTs		any_Cons	25%_Cons		any_28way_conserv	any_RepMask
39292	chr8:99451502-99451698_-			0	0.227202	0.233913	0.1727	89	249	196	1.27041	11.0856
39293	chr8:99497779-99497996_-			0	0.213747	0.217484	0.150784	79	210	217	0.967742	8.44452								any_RepMask
39301	chr8:100085893-100086058_-			0	0.18616	0.185243	0.143989	71	228	165	1.38182	12.0578	single_exon	ESTs						any_RepMask	50%_RepMask
39328	chr8:102559411-102559583_-	*	Breast	1	0.128935	0.24503	0.298833	93	603	172	3.50581	30.5917								any_RepMask
39349	chr8:103838080-103838185_-	*	HN_Skin	2	0	0.154501	0.274665	65	612	105	5.82857	50.8601
39360	chr8:104474630-104474817_-			0	0.221711	0.229945	0.154574	81	216	187	1.15508	10.0792		ESTs						any_RepMask	50%_RepMask
39482	chr8:124925702-124925864_-			0	0.176721	0.195992	0.179501	52	201	162	1.24074	10.8267								any_RepMask
39501	chr8:125913671-125913863_-		Bladder	1	0.18446	0.166724	0.158371	75	208	192	1.08333	9.45317		ESTs						any_RepMask	50%_RepMask
39512	chr8:128587999-128588105_-	*		0	0.13498	0.170013	0.258164	62	283	106	2.66981	23.2968								any_RepMask	50%_RepMask
39524	chr8:130766826-130766991_-	*	HN	1	0	0.162031	0.352127	97	648	165	3.92727	34.2694		ESTs
39525	chr8:130773142-130773343_-	*	HN	1	0	0.104787	0.256665	90	307	201	1.52736	13.3278								any_RepMask	50%_RepMask
39526	chr8:130774587-130774763_-		HN	1	0	0.107303	0.201755	72	231	176	1.3125	11.4529		ESTs		any_Cons	25%_Cons	50%_Cons	any_28way_conserv
39579	chr8:140809455-140809887_-			0	0.229759	0.223791	0.119327	108	249	432	0.576389	5.02957	single_exon	ESTs	splicedESTs					any_RepMask
39614	chr8:142337357-142337588_-	*		0	0.604276	0.660273	0.304749	154	1901	231	8.22944	71.8101		ESTs						any_RepMask
39615	chr8:142382678-142382805_-			0	0.294186	0.295664	0.196165	60	457	127	3.59843	31.3999		ESTs						any_RepMask
39651	chr8:144324012-144324235_-	*	GIST	1	0.10671	0.186308	0.627253	149	2269	223	10.1749	88.7861
39665	chr8:144559183-144559390_-		EWS	1	0	0.107883	0.194812	71	207	207	1	8.726				any_Cons
39793	chr9:2726391-2726489_-			0	0.247803	0.271599	0.18297	48	304	98	3.10204	27.0684		ESTs						any_RepMask	50%_RepMask
39796	chr9:2903100-2903276_-		NPC	1	0.165447	0.199603	0.1892	73	205	176	1.16477	10.1638				any_Cons	25%_Cons	50%_Cons	any_28way_conserv	any_RepMask	50%_RepMask
39797	chr9:3022247-3022371_-	*	MLS	1	0	0.199867	0.380193	74	638	124	5.14516	44.8967								any_RepMask	50%_RepMask
39819	chr9:5851731-5851942_-			0	0.289314	0.320588	0.176227	109	395	211	1.87204	16.3354								any_RepMask
39835	chr9:10938369-10938457_-		HN	1	0	0.0961722	0.21764	55	239	88	2.71591	23.699		ESTs
40023	chr9:36405500-36405602_-			0	0.23224	0.243437	0.144132	52	290	102	2.84314	24.8092								any_RepMask	50%_RepMask
40024	chr9:36434922-36435183_-			0	0.352258	0.364812	0.149718	114	505	261	1.93487	16.8836		ESTs
40060	chr9:72224489-72224879_-	*	LMS	1	1.13254	1.23289	0.657101	192	6849	390	17.5615	153.242		ESTs		any_Cons	25%_Cons		any_28way_conserv
40090	chr9:78376475-78376518_-	*	Colon	1	2.97605	3.37826	2.01252	31	71618	43	1665.53	14533.5	single_exon	ESTs						any_RepMask	50%_RepMask	Peak 12676, chr9:78376472-78376517		28S_rRNA-related__rRNA_pseudogene
40122	chr9:84990175-84990306_-			0	0.13386	0.170335	0.202341	61	291	131	2.22137	19.3837								any_RepMask
40161	chr9:90327050-90327265_-	*	ESS	1	0.100256	0.204545	0.257983	92	393	215	1.82791	15.9503		ESTs
40224	chr9:96299109-96299141_-	*	MLS	1	0.1485	0.214107	0.304841	27	324	32	10.125	88.3508	single_exon							any_RepMask	50%_RepMask		pseudogene
40225	chr9:96312392-96312467_-	*	MLS	1	0.129091	0.193136	0.262403	26	272	75	3.62667	31.6463	single_exon							any_RepMask	50%_RepMask
40380	chr9:117656996-117657140_-			0	0.158595	0.184959	0.200291	54	205	144	1.42361	12.4224
40391	chr9:119232681-119232809_-	*	Prostate	1	0	0.0954641	0.419557	76	1136	128	8.875	77.4433		ESTs						any_RepMask	50%_RepMask
40494	chr9:128397788-128397953_-	*		0	0	0.159579	0.26183	67	336	165	2.03636	17.7693								any_RepMask	50%_RepMask
40594	chr9:131185201-131185383_-			0	0.197317	0.207002	0.173674	76	231	182	1.26923	11.0753
40715	chr9:137183239-137183440_-		EWS	1	0	0.0496057	0.228171	90	289	201	1.43781	12.5463								any_RepMask
40716	chr9:137186822-137187014_-	*	EWS	1	0	0.0660288	0.331462	78	653	192	3.40104	29.6775								any_RepMask	50%_RepMask
40718	chr9:137276322-137276553_-	*	EWS	1	0	0.116166	0.399096	123	895	231	3.87446	33.8085		ESTs
40719	chr9:137411944-137412147_-		LungAdeno	1	0	0.108626	0.233038	91	426	203	2.09852	18.3117								any_RepMask	50%_RepMask
40720	chr9:137417132-137417319_-		LungAdeno	1	0	0.113465	0.205119	95	348	187	1.86096	16.2388
40760	chr9:138569113-138569320_-		Skin	1	0	0.0696046	0.194872	95	323	207	1.56039	13.6159	single_exon							any_RepMask
40761	chr9:138589841-138590039_-		Skin	1	0	0.0977433	0.234447	111	445	198	2.24747	19.6115		ESTs
40767	chr9:138707506-138707633_-	*	EWS_SS	2	0.118979	0.242023	0.405617	98	779	127	6.13386	53.5241		ESTs						any_RepMask	50%_RepMask
40866	chr10:929126-929225_-		NPC	1	0.297929	0.293686	0.17725	57	317	99	3.20202	27.9408		ESTs		any_Cons	25%_Cons	50%_Cons		any_RepMask
40890	chr10:5697562-5697805_-	*	Skin	1	0	0.132981	0.260718	124	704	243	2.89712	25.2803								any_RepMask
40991	chr10:15595953-15596172_-	*	LMS	1	0.169077	0.249223	0.303416	99	556	219	2.53881	22.1537	single_exon	ESTs		any_Cons	25%_Cons	50%_Cons	any_28way_conserv						OTTHUMT00000046987
41018	chr10:19033114-19033257_-		EWS	1	0	0.0549272	0.225475	59	314	143	2.1958	19.1606								any_RepMask
41068	chr10:27304445-27304487_-			0	0.287039	0.322663	0.206153	38	512	42	12.1905	106.374								any_RepMask
41102	chr10:32086526-32086757_-			0	0.340903	0.341224	0.140329	107	492	231	2.12987	18.5853				any_Cons	25%_Cons		any_28way_conserv
41158	chr10:37634327-37634641_-		Breast	1	0	0.0498955	0.19659	97	242	314	0.770701	6.72514	single_exon	ESTs								Peak 13741, chr10:37634297-37634641
41159	chr10:37675715-37675940_-		Breast	1	0	0.04465	0.215146	91	278	225	1.23556	10.7815	multi_exon	ESTs	splicedESTs							Peak 13742, chr10:37675724-37675977				OTTHUMT00000047595
41161	chr10:38102579-38102706_-			0	0.38751	0.385083	0.188863	94	772	127	6.07874	53.0431	single_exon	ESTs						any_RepMask	50%_RepMask
41165	chr10:38197580-38197775_-		NPC	1	0.185169	0.197056	0.194094	66	208	195	1.06667	9.30774								any_RepMask
41358	chr10:74791166-74791335_-			0	0.322751	0.323618	0.155733	76	463	169	2.73964	23.9062	single_exon	ESTs		any_Cons	25%_Cons	50%_Cons		any_RepMask
41361	chr10:74848883-74848968_-			0	0.213374	0.245167	0.182308	57	300	85	3.52941	30.7977	single_exon	ESTs						any_RepMask	50%_RepMask
41394	chr10:76815108-76815334_-			0	0.205619	0.218306	0.173513	81	269	226	1.19027	10.3863		ESTs						any_RepMask	50%_RepMask
41706	chr10:110297030-110297071_-	*	LMS	1	0	0.222852	0.664012	33	1193	41	29.0976	253.905								any_RepMask	50%_RepMask
41731	chr10:115232293-115232425_-		MLS	1	0.123407	0.157284	0.193173	59	237	132	1.79545	15.6671	single_exon	ESTs		any_Cons	25%_Cons			any_RepMask			pseudogene			OTTHUMT00000050424
41786	chr10:121241917-121242071_-			0	0.189952	0.204842	0.167944	73	304	154	1.97403	17.2254	single_exon
41809	chr10:123489926-123490316_-		NPC	1	0.638157	0.693139	0.233407	160	1854	390	4.75385	41.4821	multi_exon	ESTs		any_Cons	25%_Cons		any_28way_conserv						OTTHUMT00000050738
41894	chr10:134942131-134942384_-		HN	1	0.67353	0.640531	0.201634	138	1866	253	7.37549	64.3586	single_exon	ESTs
42025	chr11:2202733-2202759_-	*		0	0.411626	0.453663	0.276337	25	971	26	37.3462	325.883				any_Cons	25%_Cons	50%_Cons	any_28way_conserv					5.8S_rRNA-related__rRNA_pseudogene
42110	chr11:8308659-8308869_-	*	NPC_GIST	2	0.221787	0.312042	0.285523	96	435	210	2.07143	18.0753								any_RepMask
42215	chr11:17995677-17996024_-		Breast	1	0.130709	0.155353	0.216009	106	341	347	0.982709	8.57512	single_exon	ESTs		any_Cons
42227	chr11:18507728-18507914_-			0	0.423731	0.448304	0.184543	97	883	186	4.74731	41.4251	single_exon	ESTs		any_Cons	25%_Cons	50%_Cons	any_28way_conserv
42248	chr11:27307540-27307626_-			0	0.216991	0.21146	0.154132	43	250	86	2.90698	25.3663		ESTs						any_RepMask	50%_RepMask
42261	chr11:28668873-28669019_-			0	0.346789	0.333469	0.188578	47	532	146	3.64384	31.7961				any_Cons	25%_Cons		any_28way_conserv	any_RepMask
42268	chr11:30694909-30695056_-			0	0.237893	0.249535	0.177476	55	322	147	2.19048	19.1141				any_Cons	25%_Cons	50%_Cons	any_28way_conserv	any_RepMask
42869	chr11:69025830-69026012_-		Breast	1	0	0.0546151	0.186977	83	291	182	1.5989	13.952
42924	chr11:71675065-71675152_-			0	0.236236	0.235742	0.142871	37	302	87	3.47126	30.2903	single_exon	ESTs						any_RepMask	50%_RepMask
43009	chr11:76710213-76710386_-			0	0.231103	0.22001	0.150309	63	274	173	1.58382	13.8204	multi_exon	ESTs						any_RepMask	50%_RepMask
43043	chr11:77820487-77820610_-		MLS	1	0.27968	0.256697	0.167983	55	304	123	2.47154	21.5667		ESTs						any_RepMask
43057	chr11:79771886-79772031_-			0	0.180311	0.208821	0.211699	71	258	145	1.77931	15.5263		ESTs						any_RepMask
43118	chr11:87306083-87306308_-			0	0.240843	0.247444	0.16165	84	274	225	1.21778	10.6263
43128	chr11:91708738-91708825_-		NPC	1	0.336599	0.360316	0.211562	33	430	87	4.94253	43.1285				any_Cons	25%_Cons					Peak 15746, chr11:91708749-91708813
43139	chr11:93788444-93788522_-			0	0.242689	0.248071	0.147455	28	290	78	3.71795	32.4428	single_exon	ESTs
43236	chr11:110472802-110472971_-			0	0.168773	0.193016	0.194626	61	205	169	1.21302	10.5848								any_RepMask
43283	chr11:115418099-115418301_-			0	0.17558	0.203635	0.194368	93	241	202	1.19307	10.4107				any_Cons	25%_Cons	50%_Cons	any_28way_conserv	any_RepMask
43285	chr11:115602065-115602246_-			0	0.220434	0.239604	0.22328	93	329	181	1.81768	15.8611								any_RepMask
43391	chr11:119197189-119197288_-			0	0.401863	0.434508	0.185237	59	698	99	7.05051	61.5227	single_exon	ESTs		any_Cons	25%_Cons
43460	chr11:129118105-129118306_-			0	0	0.11292	0.173993	77	212	201	1.05473	9.20355		ESTs		any_Cons	25%_Cons		any_28way_conserv
43485	chr11:133283521-133283668_-	*	NPC	1	0.235816	0.294506	0.313632	81	446	147	3.03401	26.4748	single_exon						any_28way_conserv
43496	chr11:134320036-134320154_-		EWS	1	0	0.0503894	0.215398	57	219	118	1.85593	16.1949
43532	chr12:3325226-3325400_-		SS	1	0.135434	0.16237	0.203105	76	232	174	1.33333	11.6347
43534	chr12:3899211-3899447_-		EWS	1	0	0.133438	0.205718	93	251	236	1.06356	9.28062								any_RepMask
43548	chr12:6249493-6249657_-			0	0.5974	0.592418	0.159148	69	1462	164	8.91463	77.7891	single_exon			any_Cons							pseudogene
43657	chr12:10859706-10859979_-			0	0.215217	0.216105	0.18752	103	263	273	0.96337	8.40637	multi_exon	ESTs
43658	chr12:10883074-10883268_-		NPC	1	0.229595	0.232209	0.167963	62	247	194	1.2732	11.1099								any_RepMask
43825	chr12:34263879-34263917_-	*		0	2.4344	2.75264	1.29791	33	44486	38	1170.68	10215.4	single_exon							any_RepMask	50%_RepMask	Peak 16528, chr12:34263865-34263927
43925	chr12:47480063-47480202_-			0	0.358649	0.359199	0.193552	53	568	139	4.08633	35.6573				any_Cons	25%_Cons
44117	chr12:53595265-53595427_-			0	0	0.0563461	0.247301	47	204	162	1.25926	10.9883		ESTs						any_RepMask	50%_RepMask
44120	chr12:54334593-54334715_-		NPC	1	0.486879	0.516494	0.192714	68	1245	122	10.2049	89.0482	single_exon	ESTs		any_Cons	25%_Cons	50%_Cons					pseudogene
44243	chr12:56496764-56497046_-	*	DDLPS	1	0.563802	0.865084	1.11595	200	4782	282	16.9574	147.971	single_exon	ESTs						any_RepMask
44254	chr12:59512358-59512503_-		NPC	1	0.144416	0.187513	0.223453	60	206	145	1.42069	12.3969								any_RepMask	50%_RepMask
44263	chr12:62008077-62008229_-	*		0	0.128399	0.165599	0.256617	63	222	152	1.46053	12.7446				any_Cons			any_28way_conserv	any_RepMask
44279	chr12:64796588-64796778_-			0	0.22598	0.22072	0.164645	82	256	190	1.34737	11.7571	single_exon	ESTs		any_Cons	25%_Cons	50%_Cons	any_28way_conserv
44288	chr12:65486027-65486183_-		HN	1	0.277544	0.300518	0.195792	87	413	156	2.64744	23.1015				any_Cons	25%_Cons			any_RepMask
44293	chr12:65658134-65658229_-		Bladder	1	0.126627	0.146149	0.164302	46	200	95	2.10526	18.3705	single_exon	ESTs						any_RepMask
44295	chr12:65730025-65730184_-			0	0.187383	0.198482	0.172134	67	234	159	1.4717	12.842		ESTs						any_RepMask
44297	chr12:66425174-66425309_-	*		0	0	0.0893535	0.315985	43	231	135	1.71111	14.9312								any_RepMask	50%_RepMask
44298	chr12:66427841-66428071_-	*	DDLPS	1	0	0.145992	0.513341	122	598	230	2.6	22.6876
44299	chr12:66477120-66477296_-	*		0	0.135218	0.175521	0.264797	75	264	176	1.5	13.089				any_Cons			any_28way_conserv	any_RepMask
44313	chr12:67653817-67654011_-			0	0.158406	0.185612	0.193272	71	202	194	1.04124	9.08584								any_RepMask
44323	chr12:68669942-68670118_-			0	0.18047	0.196492	0.214135	65	229	176	1.30114	11.3537								any_RepMask	50%_RepMask
44324	chr12:68777681-68777781_-	*	MLS	1	0.138438	0.203669	0.323633	51	328	100	3.28	28.6213								any_RepMask
44325	chr12:68784176-68784366_-			0	0.158622	0.197196	0.219115	63	222	190	1.16842	10.1956								any_RepMask	50%_RepMask
44378	chr12:76463869-76464023_-			0	0.134132	0.168458	0.23773	73	231	154	1.5	13.089								any_RepMask
44380	chr12:77711496-77711626_-		HN	1	0.159094	0.178469	0.161226	30	267	130	2.05385	17.9219	single_exon			any_Cons	25%_Cons	50%_Cons	any_28way_conserv				pseudogene
44403	chr12:83857339-83857541_-		HN	1	0.244797	0.261114	0.149812	91	360	202	1.78218	15.5513								any_RepMask	50%_RepMask
44407	chr12:86528937-86529058_-			0	0.141978	0.163813	0.213953	57	211	121	1.7438	15.2164								any_RepMask
44408	chr12:86544336-86544423_-	*	DDLPS	1	0	0.087915	0.302004	50	242	87	2.78161	24.2723								any_RepMask
44418	chr12:87745760-87745929_-	*	DDLPS	1	0	0.230218	0.991897	117	2580	169	15.2663	133.214								any_RepMask
44419	chr12:87904505-87904695_-			0	0.132914	0.165081	0.194416	61	207	190	1.08947	9.50675								any_RepMask
44428	chr12:88618041-88618181_-		NPC	1	0.309329	0.363076	0.238969	74	549	140	3.92143	34.2184		ESTs						any_RepMask
44440	chr12:90146548-90146665_-		NPC	1	0.209918	0.225223	0.180972	39	224	117	1.91453	16.7062				any_Cons	25%_Cons		any_28way_conserv
44464	chr12:93783657-93783812_-		NPC	1	0.153341	0.21252	0.197509	53	222	155	1.43226	12.4979		ESTs		any_Cons	25%_Cons		any_28way_conserv	any_RepMask	50%_RepMask
44516	chr12:101313513-101313719_-			0	0.154368	0.160268	0.189504	78	207	206	1.00485	8.76836	single_exon	ESTs		any_Cons	25%_Cons		any_28way_conserv
44685	chr12:114673451-114673525_-	*	Bladder	1	0	0.092214	0.25126	47	226	74	3.05405	26.6497								any_RepMask
44702	chr12:115406593-115406789_-		Breast	1	0	0.0827399	0.192984	86	281	196	1.43367	12.5102				any_Cons			any_28way_conserv
44703	chr12:115635507-115635902_-			0	0.434351	0.456112	0.223984	177	976	395	2.47089	21.561	single_exon	ESTs						any_RepMask	50%_RepMask
44706	chr12:115781831-115782016_-			0	0.160313	0.187539	0.219205	89	286	185	1.54595	13.4899	single_exon	ESTs
44873	chr12:126216389-126216641_-	*	Prostate	1	9.5388	11.4877	5.9269	158	833875	252	3309.03	28874.6	single_exon							any_RepMask	50%_RepMask	Peak 17552, chr12:126216395-126216602		28S_rRNA-related__rRNA_pseudogene
44874	chr12:126216817-126216859_-	*		0	1.6406	1.79375	0.848237	39	18018	42	429	3743.46	multi_exon							any_RepMask	50%_RepMask	Peak 17553, chr12:126216812-126216920		28S_rRNA-related__rRNA_pseudogene
44882	chr12:130867791-130867964_-	*		0	0.182784	0.252219	0.2686	89	519	173	3	26.178
44894	chr12:131511163-131511433_-	*		0	0.189008	0.245248	0.280885	119	454	270	1.68148	14.6726		ESTs
45010	chr13:30308627-30308846_-	*	HN	1	0	0.239896	0.413675	135	932	219	4.25571	37.1353								any_RepMask	50%_RepMask						introns
45013	chr13:30470585-30470828_-	*	EWS	1	0	0.253361	1.20395	190	7485	243	30.8025	268.782				any_Cons	25%_Cons	50%_Cons	any_28way_conserv
45014	chr13:30471534-30471733_-		EWS	1	0	0.0453617	0.210552	62	232	199	1.16583	10.173
45053	chr13:36409925-36410044_-		MLS	1	0.273058	0.29599	0.17326	36	381	119	3.20168	27.9379				any_Cons	25%_Cons	50%_Cons	any_28way_conserv	any_RepMask
45054	chr13:36410065-36410118_-			0	0.294106	0.333737	0.153217	27	449	53	8.4717	73.9241				any_Cons	25%_Cons		any_28way_conserv
45092	chr13:40855791-40855895_-		MLS	1	0.28314	0.290888	0.162723	38	317	104	3.04808	26.5975	single_exon	ESTs		any_Cons	25%_Cons		any_28way_conserv
45093	chr13:40856157-40856268_-			0	0.153566	0.18063	0.164722	51	223	111	2.00901	17.5306	single_exon	ESTs
45101	chr13:42285582-42285777_-	*	LMS	1	0.195863	0.250498	0.273522	109	454	195	2.32821	20.3159		ESTs						any_RepMask							introns
45168	chr13:49426883-49426994_-			0	0.254998	0.239069	0.145073	66	234	111	2.10811	18.3954	single_exon							any_RepMask	50%_RepMask
45170	chr13:49428913-49428960_-			0	0.168273	0.203549	0.203699	26	263	47	5.59574	48.8285	multi_exon							any_RepMask	50%_RepMask
45203	chr13:58013135-58013323_-		NPC	1	0.158923	0.187613	0.206294	62	211	188	1.12234	9.79355
45283	chr13:88210421-88210549_-			0	0.230548	0.238537	0.131365	30	240	128	1.875	16.3613
45349	chr13:105605016-105605255_-		NPC	1	0.189032	0.23811	0.229602	97	267	239	1.11715	9.7483				any_Cons				any_RepMask
45406	chr13:113476690-113476859_-		ESS	1	0.0979936	0.145447	0.202242	70	256	169	1.51479	13.2181								any_RepMask	50%_RepMask
45414	chr13:113597213-113597381_-			0	0.188416	0.202646	0.166875	74	231	168	1.375	11.9983	single_exon	ESTs
45416	chr13:113598699-113598998_-	*		0	0.607536	0.674208	0.326464	199	2571	299	8.59866	75.032	multi_exon	ESTs
45435	chr14:20521098-20521238_-			0	0.249304	0.304618	0.226453	65	529	140	3.77857	32.9718											pseudogene
45566	chr14:24963954-24964069_-		NPC	1	0.380583	0.417003	0.170248	59	681	115	5.92174	51.6731				any_Cons	25%_Cons
45567	chr14:25341856-25342038_-			0	0.137559	0.18414	0.210036	63	212	182	1.16484	10.1644				any_Cons			any_28way_conserv	any_RepMask
45591	chr14:31741987-31742070_-			0	0.221214	0.222592	0.149552	42	253	83	3.04819	26.5985	single_exon
45597	chr14:33614138-33614351_-		Bladder	1	0.172358	0.18926	0.210445	92	235	213	1.10329	9.62728				any_Cons				any_RepMask
45643	chr14:38679449-38679478_-			0	0.221919	0.219852	0.136869	27	303	29	10.4483	91.1717	single_exon							any_RepMask	50%_RepMask
45652	chr14:44425775-44425953_-	*		0	0.678544	0.669262	0.311354	50	2331	178	13.0955	114.271		ESTs		any_Cons				any_RepMask
45676	chr14:49597948-49598177_-		HN_NPC	2	0.255035	0.277149	0.177701	96	323	229	1.41048	12.3079								any_RepMask
45783	chr14:61368197-61368359_-	*	NPC	1	1.09479	1.20363	0.47565	46	5377	162	33.1914	289.628		ESTs		any_Cons	25%_Cons			any_RepMask			pseudogene
45784	chr14:62910354-62910459_-			0	0.267374	0.267459	0.14889	54	341	105	3.24762	28.3387	multi_exon	ESTs		any_Cons	25%_Cons		any_28way_conserv						OTTHUMT00000276973
45785	chr14:62910559-62910737_-		HN	1	0.435315	0.45016	0.21678	80	922	178	5.17978	45.1987	multi_exon	ESTs		any_Cons	25%_Cons		any_28way_conserv						OTTHUMT00000276973
45944	chr14:76083621-76083744_-			0	0.182817	0.194016	0.174993	57	216	123	1.7561	15.3237								any_RepMask
45945	chr14:76255391-76255603_-			0	0.24239	0.260783	0.156209	91	307	212	1.44811	12.6362		ESTs						any_RepMask	50%_RepMask
45987	chr14:82903468-82903638_-			0	0.211366	0.233237	0.2004	72	283	170	1.66471	14.5262								any_RepMask
46012	chr14:89330763-89330853_-			0	0.18751	0.22198	0.166922	62	305	90	3.38889	29.5715	single_exon	ESTs	splicedESTs
46023	chr14:90060668-90060886_-	*		0	0.224068	0.251288	0.266918	120	513	218	2.35321	20.5341	single_exon	ESTs		any_Cons			any_28way_conserv
46092	chr14:94297404-94297693_-	*	MLS	1	0.133507	0.204347	0.252687	113	383	289	1.32526	11.5642	single_exon	ESTs
46104	chr14:94950978-94951203_-		MLS	1	0.17989	0.201711	0.168441	87	228	225	1.01333	8.84235	single_exon			any_Cons			any_28way_conserv
46136	chr14:99701096-99701326_-	*	EWS	1	0.19468	0.265578	0.268926	94	440	230	1.91304	16.6932		ESTs						any_RepMask	50%_RepMask
46151	chr14:100765890-100766015_-	*	SS	1	0.10519	0.270661	0.381304	67	700	125	5.6	48.8656								any_RepMask	50%_RepMask
46152	chr14:100940178-100940367_-			0	0.195465	0.211831	0.159093	75	200	189	1.0582	9.23387				any_Cons	25%_Cons		any_28way_conserv	any_RepMask
46194	chr14:103076404-103076673_-			0	0.261482	0.274725	0.17033	91	380	269	1.41264	12.3267		ESTs								Peak 18944, chr14:103076465-103076679
46267	chr15:18817480-18817647_-			0	0.155866	0.173744	0.188953	60	214	167	1.28144	11.1818		ESTs						any_RepMask	50%_RepMask
46309	chr15:29532091-29532350_-			0	0.46136	0.48089	0.179739	91	879	259	3.39382	29.6145	single_exon	ESTs						any_RepMask
46340	chr15:33200605-33200723_-			0	0.220608	0.212349	0.115589	47	222	118	1.88136	16.4167	single_exon	ESTs						any_RepMask
46341	chr15:33216862-33217034_-			0	0.286401	0.313045	0.196253	79	406	172	2.36047	20.5974		ESTs					any_28way_conserv	any_RepMask
46376	chr15:38508975-38509127_-		MLS	1	0	0.144504	0.217328	60	207	152	1.36184	11.8834				any_Cons				any_RepMask	50%_RepMask
46388	chr15:38915458-38915766_-	*	Breast_Prostate_GIST	3	0.885464	1.00959	0.883492	222	9241	308	30.0032	261.808	multi_exon	ESTs	splicedESTs					any_RepMask	50%_RepMask	Peak 19141, chr15:38915482-38915671
46389	chr15:38917821-38918153_-	*	Bladder_GIST	2	0.212931	0.344112	0.343494	170	1179	332	3.5512	30.9878	multi_exon	ESTs	splicedESTs					any_RepMask	50%_RepMask
46582	chr15:55404934-55405089_-	*	LMS	1	1.41531	1.4836	0.331911	118	9342	155	60.271	525.925	single_exon			any_Cons	25%_Cons	50%_Cons					pseudogene
46588	chr15:56666568-56666767_-		Bladder	1	0.171601	0.174818	0.185163	73	248	199	1.24623	10.8746	single_exon	ESTs		any_Cons	25%_Cons		any_28way_conserv	any_RepMask
46777	chr15:68343309-68343552_-	*	SS	1	0.13458	0.198417	0.367396	103	360	243	1.48148	12.9274
46779	chr15:68395384-68395606_-	*	SS	1	0.0952627	0.142288	0.311154	79	248	222	1.11712	9.74797				any_Cons			any_28way_conserv	any_RepMask
46832	chr15:71987470-71987600_-			0	0.203583	0.197961	0.15046	54	234	130	1.8	15.7068	single_exon	ESTs	splicedESTs
46901	chr15:75180249-75180468_-			0	0.187197	0.189909	0.135884	73	211	219	0.96347	8.40725				any_Cons			any_28way_conserv
46907	chr15:75493883-75494021_-	*	MLS	1	0.333503	0.371801	0.251667	69	649	138	4.7029	41.0375	single_exon	ESTs						any_RepMask	50%_RepMask
46943	chr15:80026970-80027136_-		NPC	1	0.170875	0.189659	0.204362	71	218	166	1.31325	11.4595		ESTs						any_RepMask
47049	chr15:91151186-91151252_-			0	0.233792	0.271337	0.183788	26	337	66	5.10606	44.5555	single_exon	ESTs						any_RepMask	50%_RepMask
47050	chr15:91153140-91153193_-			0	0.220052	0.206729	0.129667	35	236	53	4.45283	38.8554	multi_exon	ESTs	splicedESTs					any_RepMask	50%_RepMask
47057	chr15:93201048-93201173_-			0	0.186206	0.187662	0.160386	31	295	125	2.36	20.5934	single_exon			any_Cons	25%_Cons	50%_Cons				Peak 19823, chr15:93200959-93201186	pseudogene
47064	chr15:94516734-94516948_-			0	0.284717	0.305675	0.210281	110	450	214	2.1028	18.3491		ESTs		any_Cons			any_28way_conserv	any_RepMask
47066	chr15:94540727-94540880_-			0	0.165707	0.200705	0.22382	60	281	153	1.8366	16.0262	single_exon							any_RepMask	50%_RepMask
47067	chr15:94587954-94588060_-	*		0	0.21937	0.287906	0.287968	61	485	106	4.57547	39.9256		ESTs						any_RepMask
47072	chr15:95262613-95262787_-			0	0.154488	0.186328	0.191269	67	201	174	1.15517	10.08								any_RepMask
47073	chr15:96026705-96026802_-			0	0.119367	0.172282	0.236084	49	251	97	2.58763	22.5797								any_RepMask	50%_RepMask
47184	chr16:839383-839507_-		NPC	1	0.291794	0.304115	0.162799	62	390	124	3.14516	27.4447								any_RepMask	50%_RepMask
47193	chr16:1091194-1091409_-	*	GIST	1	0	0.134615	0.355121	87	283	215	1.31628	11.4859				any_Cons	25%_Cons		any_28way_conserv
47196	chr16:1111473-1111941_-	*	GIST	1	0	0.419541	1.78488	248	11736	468	25.0769	218.821										Peak 19953, chr16:1111474-1111592
47197	chr16:1112136-1112365_-		GIST	1	0	0.0500293	0.23346	74	243	229	1.06114	9.25947
47198	chr16:1119088-1119282_-		GIST	1	0	0.0537664	0.206239	74	225	194	1.15979	10.1204
47362	chr16:4297199-4297431_-		NPC	1	0.597213	0.603138	0.227183	149	1448	232	6.24138	54.4623	single_exon	ESTs						any_RepMask	50%_RepMask
47437	chr16:11373370-11373624_-	*	GIST_LMS	2	0.464907	0.505697	0.296189	132	1150	254	4.52756	39.5075		ESTs	splicedESTs
47495	chr16:18721947-18722101_-			0	0.286958	0.305912	0.182503	84	394	154	2.55844	22.325		ESTs	splicedESTs					any_RepMask
47529	chr16:22319362-22319448_-			0	0.226776	0.23038	0.12294	58	246	86	2.86047	24.9604								any_RepMask
47535	chr16:23091319-23091539_-		NPC	1	0.386307	0.415688	0.210311	88	663	220	3.01364	26.297				any_Cons	25%_Cons			any_RepMask
47561	chr16:25025390-25025472_-			0	0.260159	0.285959	0.175983	53	478	82	5.82927	50.8662	single_exon	ESTs
47691	chr16:30739363-30739539_-	*	HN_LMS	2	0.33133	0.391402	0.266823	49	715	176	4.0625	35.4494		ESTs		any_Cons	25%_Cons
47692	chr16:30742140-30742281_-			0	0.227403	0.230957	0.155762	73	237	141	1.68085	14.6671	single_exon			any_Cons	25%_Cons	50%_Cons	any_28way_conserv	any_RepMask	50%_RepMask
47764	chr16:46756232-46756468_-		Breast	1	0	0.0760976	0.189376	94	285	236	1.20763	10.5378		ESTs	splicedESTs	any_Cons			any_28way_conserv
47884	chr16:61957895-61958046_-		NPC	1	0.181428	0.19559	0.192605	62	201	151	1.33113	11.6154	single_exon	ESTs						any_RepMask
47885	chr16:62102161-62102293_-			0	0.047154	0.139597	0.208472	64	208	132	1.57576	13.7501								any_RepMask	50%_RepMask
48023	chr16:68346814-68346874_-		NPC	1	0.442848	0.474917	0.222254	28	816	60	13.6	118.674	single_exon	ESTs		any_Cons	25%_Cons	50%_Cons	any_28way_conserv	any_RepMask
48088	chr16:71794316-71794574_-	*	SS	1	0.18153	0.209204	0.279694	103	282	258	1.09302	9.53772								any_RepMask	50%_RepMask
48090	chr16:72881964-72882108_-			0	0.236178	0.255697	0.153205	65	280	144	1.94444	16.9672		ESTs						any_RepMask
48094	chr16:72917368-72917654_-		NPC	1	0.249942	0.261266	0.131737	100	248	286	0.867133	7.5666	single_exon	ESTs						any_RepMask
48113	chr16:73878220-73878409_-			0	0.317155	0.316356	0.183219	88	458	189	2.42328	21.1456								any_RepMask	50%_RepMask
48138	chr16:78107363-78107560_-	*	MLS	1	0.319494	0.394236	0.260835	110	645	197	3.27411	28.5699		ESTs	splicedESTs					any_RepMask
48196	chr16:84144161-84144356_-		GIST	1	0.255678	0.28822	0.248314	109	580	195	2.97436	25.9543								any_RepMask
48203	chr16:84292080-84292327_-			0	0.327077	0.321848	0.243341	139	677	247	2.74089	23.917
48225	chr16:85252495-85252746_-			0	0	0.0924992	0.173808	84	267	251	1.06375	9.28224								any_RepMask
48227	chr16:85908937-85909163_-			0	0.367272	0.374272	0.199824	117	553	226	2.4469	21.3517	multi_exon	ESTs	splicedESTs							Peak 21100, chr16:85908935-85909132
48228	chr16:85911957-85912189_-			0	0.322485	0.309355	0.160842	99	488	232	2.10345	18.3547	single_exon	ESTs						any_RepMask	50%_RepMask
48413	chr17:2570931-2571066_-		EWS	1	0.10418	0.180744	0.237366	79	429	135	3.17778	27.7293	single_exon	ESTs		any_Cons	25%_Cons		any_28way_conserv
48472	chr17:4765583-4765657_-	*	ESS	1	0.309827	0.385012	0.278833	56	695	74	9.39189	81.9537		ESTs						any_RepMask
48508	chr17:5524872-5525070_-	*	GIST	1	0.727712	0.900982	0.600139	63	4451	198	22.4798	196.159								any_RepMask	50%_RepMask
48629	chr17:8208537-8208629_-			0	0.281874	0.294429	0.161049	57	341	92	3.70652	32.3431	single_exon	ESTs						any_RepMask
48663	chr17:10688569-10688793_-			0	0.163266	0.188065	0.172539	87	218	224	0.973214	8.49227		ESTs						any_RepMask
48670	chr17:13813648-13813900_-			0	0.330799	0.342711	0.14132	117	497	252	1.97222	17.2096
48791	chr17:21954758-21954807_-	*		0	0.11947	0.179503	0.318284	27	528	49	10.7755	94.0271				any_Cons	25%_Cons	50%_Cons	any_28way_conserv			Peak 21604, chr17:21954757-21954808	pseudogene
48888	chr17:26898424-26898511_-			0	0.239866	0.22616	0.146923	51	261	87	3	26.178								any_RepMask	50%_RepMask
48918	chr17:30077459-30077655_-			0	0.223569	0.228973	0.146817	84	217	196	1.10714	9.66093								any_RepMask							introns
49023	chr17:35031501-35031852_-		Prostate	1	0	0.102987	0.204869	111	296	351	0.843305	7.35868		ESTs	splicedESTs	any_Cons	25%_Cons	50%_Cons	any_28way_conserv							OTTHUMT00000255987
49134	chr17:37443775-37444043_-	*	HN	1	0.589705	0.630221	0.339895	162	1971	268	7.35448	64.1752	single_exon	ESTs					any_28way_conserv
49209	chr17:38756133-38756253_-	*	LMS	1	0.784567	1.04839	0.60242	95	4841	120	40.3417	352.022	single_exon							any_RepMask	50%_RepMask
49210	chr17:38756277-38756332_-			0	0.461019	0.497052	0.245413	41	1155	55	21	183.246	single_exon							any_RepMask	50%_RepMask
49266	chr17:40447420-40447488_-			0	0.173424	0.196642	0.176052	30	201	68	2.95588	25.793		ESTs						any_RepMask	50%_RepMask
49394	chr17:45366368-45366558_-		EWS	1	0	0.0728335	0.246341	76	265	190	1.39474	12.1705		ESTs						any_RepMask
49480	chr17:52510769-52510880_-			0	0.220231	0.204174	0.148301	43	274	111	2.46847	21.5399	single_exon	ESTs	splicedESTs					any_RepMask	50%_RepMask
49483	chr17:53223608-53223794_-			0	0.451116	0.513002	0.249452	85	1288	186	6.92473	60.4252	single_exon							any_RepMask	50%_RepMask	Peak 22348, chr17:53223690-53223731		28S_rRNA-related__rRNA_pseudogene
49575	chr17:58885778-58885976_-		EWS	1	0.22694	0.23842	0.217191	94	396	198	2	17.452
49627	chr17:60386938-60387023_-	*		0	0.277247	0.337758	0.26782	45	459	85	5.4	47.1204								any_RepMask
49647	chr17:63603929-63604055_-			0	0.133051	0.140992	0.152572	58	210	126	1.66667	14.5433		ESTs	splicedESTs												introns
49669	chr17:66155060-66155237_-			0	0.211927	0.21191	0.176223	68	207	177	1.16949	10.205								any_RepMask
49671	chr17:66286339-66286492_-	*	MLS	1	0	0.116277	0.286977	66	304	153	1.98693	17.3379	single_exon	ESTs	splicedESTs	any_Cons	25%_Cons	50%_Cons	any_28way_conserv
49673	chr17:66432021-66432247_-	*	MLS	1	0	0.228307	0.551954	104	898	226	3.97345	34.6724	single_exon			any_Cons	25%_Cons		any_28way_conserv	any_RepMask
49798	chr17:71878367-71878618_-			0	0.263478	0.286163	0.1763	101	375	251	1.49402	13.0369				any_Cons			any_28way_conserv
49820	chr17:72765454-72765640_-		Bladder	1	0	0.123387	0.240904	87	285	186	1.53226	13.3705		ESTs	splicedESTs					any_RepMask
49866	chr17:75401414-75401612_-		EWS	1	0.127927	0.163599	0.183586	87	223	198	1.12626	9.82777
49915	chr17:76927567-76927811_-	*	EWS	1	0.360191	0.393308	0.274504	155	943	244	3.86475	33.7239		ESTs		any_Cons	25%_Cons		any_28way_conserv
49916	chr17:76933927-76934190_-	*	EWS	1	1.0794	1.26913	0.610886	172	7978	263	30.3346	264.7		ESTs		any_Cons	25%_Cons		any_28way_conserv
49924	chr17:77062146-77062358_-	*	EWS	1	0.150868	0.223986	0.320152	131	695	212	3.2783	28.6065		ESTs						any_RepMask	50%_RepMask
50079	chr18:7535087-7535252_-		MLS	1	0.178429	0.209525	0.176869	71	223	165	1.35152	11.7933								any_RepMask
50098	chr18:12030286-12030451_-			0	0.178474	0.215224	0.195968	80	300	165	1.81818	15.8655								any_RepMask
50100	chr18:12056804-12057080_-	*	GIST	1	0.793697	0.948215	0.522714	149	3561	276	12.9022	112.584	single_exon	ESTs		any_Cons
50110	chr18:12729573-12729683_-			0	0	0.132222	0.243467	61	249	110	2.26364	19.7525	single_exon	ESTs	splicedESTs
50224	chr18:36654378-36654524_-			0	0.190891	0.185512	0.164138	55	214	146	1.46575	12.7902		ESTs		any_Cons	25%_Cons	50%_Cons	any_28way_conserv	any_RepMask
50228	chr18:41634617-41634765_-		Bladder	1	0.179551	0.196419	0.194277	80	291	148	1.96622	17.1572	multi_exon	ESTs	splicedESTs
50240	chr18:42642795-42642929_-			0	0.364725	0.385619	0.174382	75	563	134	4.20149	36.6622	multi_exon	ESTs		any_Cons				any_RepMask
50284	chr18:46932824-46933019_-			0	0.279788	0.287749	0.167082	98	335	195	1.71795	14.9908								any_RepMask
50342	chr18:56983601-56983736_-		NPC	1	0.504871	0.550774	0.218141	35	1038	135	7.68889	67.0933								any_RepMask	50%_RepMask
50642	chr19:3995378-3995652_-	*	NPC	1	1.12439	1.21331	0.365858	215	5734	274	20.927	182.609	multi_exon	ESTs		any_Cons			any_28way_conserv	any_RepMask
50805	chr19:8329092-8329209_-		MLS	1	0.183801	0.198145	0.160173	45	218	117	1.86325	16.2587								any_RepMask	50%_RepMask						introns
50837	chr19:9721392-9721485_-			0	0.317127	0.365241	0.24986	49	642	93	6.90323	60.2376	multi_exon							any_RepMask	50%_RepMask
51079	chr19:15207331-15207500_-		Bladder	1	0.24686	0.268336	0.192708	80	340	169	2.01183	17.5553	multi_exon	ESTs		any_Cons	25%_Cons	50%_Cons	any_28way_conserv
51106	chr19:15823803-15824043_-	*		0	0.127929	0.191985	0.330173	117	478	240	1.99167	17.3793	multi_exon	ESTs	splicedESTs
51158	chr19:17359005-17359201_-	*		0	0.184773	0.284979	0.337107	106	669	196	3.41327	29.7842		ESTs						any_RepMask
51196	chr19:18259643-18259786_-		EWS	1	0.119909	0.14904	0.176923	70	201	143	1.40559	12.2652
51286	chr19:23975477-23975541_-	*		0	0.969463	1.02087	0.50836	38	4876	64	76.1875	664.812	single_exon			any_Cons	25%_Cons	50%_Cons		any_RepMask	50%_RepMask	Peak 24106, chr19:23975485-23975547		28S_rRNA-related__rRNA_pseudogene
51287	chr19:23976524-23976597_-			0	0.318025	0.35815	0.214976	28	729	73	9.9863	87.1405	single_exon			any_Cons	25%_Cons	50%_Cons		any_RepMask	50%_RepMask			28S_rRNA-related__rRNA_pseudogene
51288	chr19:23976622-23976651_-			0	0.179078	0.169524	0.160384	25	238	29	8.2069	71.6134	single_exon			any_Cons	25%_Cons	50%_Cons		any_RepMask	50%_RepMask			28S_rRNA-related__rRNA_pseudogene
51289	chr19:23976793-23976835_-	*		0	0.647802	0.686805	0.316095	31	2309	42	54.9762	479.722	single_exon							any_RepMask	50%_RepMask			28S_rRNA-related__rRNA_pseudogene
51313	chr19:38058663-38058855_-	*		0	0.831481	0.841195	0.278053	138	3057	192	15.9219	138.934	single_exon	ESTs	splicedESTs					any_RepMask
51337	chr19:40099866-40099950_-			0	0.215947	0.225012	0.191483	44	328	84	3.90476	34.073								any_RepMask	50%_RepMask
51356	chr19:40610417-40610488_-	*	MLS	1	0.114659	0.156415	0.259235	43	248	71	3.49296	30.4796		ESTs						any_RepMask
51371	chr19:40758512-40758566_-	*		0	0.826993	0.896224	0.439257	27	4139	54	76.6481	668.832	single_exon							any_RepMask	50%_RepMask	Peak 24208, chr19:40758528-40758572		28S_rRNA-related__rRNA_pseudogene
51431	chr19:42911329-42911512_-		Bladder	1	0.324954	0.327176	0.161365	100	488	183	2.66667	23.2693	single_exon	ESTs		any_Cons	25%_Cons	50%_Cons		any_RepMask
51565	chr19:46811725-46811857_-			0	0.150521	0.16654	0.158759	62	215	132	1.62879	14.2128								any_RepMask	50%_RepMask
51575	chr19:47133982-47134188_-	*	EWS	1	0.42852	0.548416	0.46693	136	1978	206	9.60194	83.7866				any_Cons	25%_Cons	50%_Cons	any_28way_conserv	any_RepMask
51592	chr19:47372336-47372528_-		NPC	1	0.184833	0.242447	0.239909	87	221	192	1.15104	10.044		ESTs		any_Cons	25%_Cons	50%_Cons	any_28way_conserv	any_RepMask	50%_RepMask
51614	chr19:48670334-48670614_-	*		0	0.15589	0.27151	0.33395	123	772	280	2.75714	24.0588	multi_exon	ESTs						any_RepMask	50%_RepMask
51731	chr19:51128831-51129207_-		ESS_GIST	2	0.223344	0.239731	0.203867	132	406	376	1.07979	9.42223	single_exon	ESTs		any_Cons	25%_Cons	50%_Cons	any_28way_conserv	any_RepMask
51732	chr19:51131469-51131808_-			0	0.219817	0.221046	0.14118	90	230	339	0.678466	5.9203	single_exon	ESTs		any_Cons	25%_Cons		any_28way_conserv
51998	chr19:57245032-57245301_-			0	0.265967	0.256826	0.138355	116	297	269	1.10409	9.63429		ESTs						any_RepMask
52015	chr19:58329999-58330169_-			0	0.258905	0.261203	0.151846	86	333	170	1.95882	17.0927	single_exon	ESTs		any_Cons	25%_Cons	50%_Cons		any_RepMask
52108	chr19:62472970-62473216_-		NPC	1	0.345781	0.36475	0.226027	135	572	246	2.3252	20.2897		ESTs						any_RepMask	50%_RepMask
52164	chr20:238465-238721_-			0	0.376914	0.412649	0.238829	114	842	256	3.28906	28.7004	single_exon	ESTs					any_28way_conserv	any_RepMask
52165	chr20:240277-240503_-			0	0.407289	0.430951	0.176175	128	827	226	3.65929	31.931	multi_exon							any_RepMask	50%_RepMask
52229	chr20:3106801-3106990_-		HN	1	0.566425	0.565021	0.246362	116	1476	189	7.80952	68.1459	single_exon							any_RepMask	50%_RepMask
52293	chr20:5998996-5999143_-		HN_NPC	2	0	0.144354	0.21142	57	212	147	1.44218	12.5844		ESTs						any_RepMask	50%_RepMask
52351	chr20:19136156-19136387_-		EWS	1	0	0.0940143	0.198933	75	247	231	1.06926	9.3304		ESTs						any_RepMask
52382	chr20:23555341-23555542_-			0	0.272384	0.301122	0.2058	95	414	201	2.0597	17.973	single_exon	ESTs
52875	chr20:61640285-61640496_-	*		0	0.0939218	0.382595	0.546375	176	2251	211	10.6682	93.0912		ESTs
52884	chr20:61729960-61730202_-			0	0.201256	0.181549	0.14709	90	265	242	1.09504	9.55533	multi_exon	ESTs	splicedESTs							Peak 25839, chr20:61729962-61730408				OTTHUMT00000080160
52930	chr21:15729688-15729870_-	*		0	0.189044	0.268773	0.280143	82	443	182	2.43407	21.2397	single_exon	ESTs		any_Cons	25%_Cons	50%_Cons	any_28way_conserv	any_RepMask
52933	chr21:17155078-17155234_-		NPC	1	0.134252	0.189401	0.221836	60	200	156	1.28205	11.1872								any_RepMask
52934	chr21:17270026-17270123_-		ESS	1	0	0.146938	0.233564	56	284	97	2.92784	25.5483	single_exon	ESTs						any_RepMask
52935	chr21:17298396-17298543_-		ESS	1	0.157448	0.16955	0.169591	58	205	147	1.39456	12.1689	single_exon							any_RepMask
52960	chr21:27437380-27437490_-			0	0.295077	0.290506	0.175362	39	469	110	4.26364	37.2045	single_exon	ESTs		any_Cons
52964	chr21:28907829-28907941_-		NPC	1	0.186888	0.224763	0.217353	56	216	112	1.92857	16.8287								any_RepMask
53146	chr21:43767186-43767421_-			0	0.440085	0.426474	0.235119	133	817	235	3.4766	30.3368		ESTs						any_RepMask
53210	chr21:46336287-46336473_-			0	0.15715	0.182071	0.168409	64	205	186	1.10215	9.61737		ESTs
53319	chr22:20588744-20588949_-			0	0.25328	0.266271	0.127518	97	324	205	1.58049	13.7913								any_RepMask	50%_RepMask
53368	chr22:24074253-24074406_-		MLS	1	0.221171	0.219259	0.16567	73	272	153	1.77778	15.5129	single_exon	ESTs
53645	chr22:39464953-39465151_-		MLS	1	0	0.152983	0.221851	99	352	198	1.77778	15.5129	single_exon	ESTs						any_RepMask	50%_RepMask						introns
53711	chr22:41406975-41407117_-			0	0.138713	0.207258	0.237277	70	325	142	2.28873	19.9715	single_exon	ESTs						any_RepMask	50%_RepMask
53813	chr22:49090030-49090247_-	*	HN	1	0.721177	0.78397	0.315789	151	2725	217	12.5576	109.578	single_exon	ESTs
53830	chr22:49327611-49327753_-	*	HN_NPC	2	0	0.143334	0.263751	77	345	142	2.42958	21.2005	single_exon	ESTs						any_RepMask	50%_RepMask
54091	chrX:53216741-53216998_-			0	0.218809	0.222758	0.155667	91	259	257	1.00778	8.79391	single_exon	ESTs								Peak 27210, chrX:53216534-53216851
54242	chrX:93502620-93502736_-			0	0.117915	0.150088	0.191638	59	279	116	2.40517	20.9875								any_RepMask	50%_RepMask
54353	chrX:124035792-124035999_-	*		0	0.1943	0.306363	0.294185	122	610	207	2.94686	25.7143		ESTs						any_RepMask
54430	chrX:152314303-152314390_-	*	MLS	1	0	0.254743	0.572006	55	1370	87	15.7471	137.409	single_exon	ESTs		any_Cons
54431	chrX:152314412-152314455_-	*	MLS_SS	2	0	0.143081	0.328701	34	375	43	8.72093	76.0989	single_exon	ESTs
54503	chrY:11769545-11769627_-	*		0	0.864242	0.885636	0.391723	47	3488	82	42.5366	371.174	multi_exon			any_Cons	25%_Cons	50%_Cons

## Sheet: Table_S5
Table S5. Differential expression by diagnosis
	lncRNA	novel intergenic	coding
Breast	5	8	195
Lung	3	3	62
Colon	8	2	97
Prostate	24	6	301
HN SCC	32	27	2027
Skin SCC	5	4	172
Lung SCC	0	0	4
PUC	27	13	1053
NPC	44	36	2071
ESS	20	17	604
EWS	50	33	477
EMC	1	1	19
SS	12	13	130
MLS	40	38	989
GIST	58	26	2013
LMS	10	14	225
DDLPS	1	6	58

## Sheet: Table_S6
Table S6. Primers used for qRT-PCR
	Forward	Reverse
Peak 107	ACAGGGCAGTCACAAGTTCC	AAAGCAGCCTGCCCATTAG
Peak 781	TCACCTGCTGAGAGGTCCTT	AGAGTGGGGGAGGCATAATC
Peak 3175	TGAATTTGGAGGCA	AAACAGCATTTTGG
Peak 3787	TGGTGAAGGACTGATAACAGAA	CCGAGGCATCAGTATTTTCTT
Peak 4657	AGCCAGAGGACAGGGACAG	AGTGGTGACTGGCATCTGTG
Peak 6380	CAATTCCACGCCTCCTGT	TCCAGCAGAAGACAGGTGAA
Peak 8522	ACAGGTCCCTTTGCCTGAAT	AGCTGTTGAGGCGTTCTGAT
Peak 13741	GGGTTTCTGGTGTTAAATAGAAGTG	ATGGAACAGAGCATCTCCATAA
Peak 15308	ATCCTTGTGCTGGAATACCG	GGGACTGTGAGAAGCCCTTT
Peak 18873	GGGGAGCTTGTCAGGAGTAA	AGGACACGCAGCTCAAGTCT
Peak 19508	TTGGCAAACAGCTAATCAACA	TGCTAGAATTGCAGGCATGA
Peak 21093	TCCATCGAGTTGTCATGCTT	CTCCAGAACTGGGCAAGAAA
Peak 24822	GGATCTAGGGGAAAGGGACA	CTTCCCCAGACCCAGAGG
Peak 25147	CTCCTTTTTCTCACGCCACT	TGTAGACCAGCGTGTCTTGG
Peak 30357	TGCAAATTCCAATGTAGCTTTT	TTTTTCAGAATTCTTGTGTGTTTGA
Peak 32284	TGCAAGCCAGAAATTCAAAG	GAAAACAAGATTGCCAGTTTCC
Peak 39524	TTCAGTTTAGTTCCGTTTATTTCA	GGCTGGTCTTGTTAGGTAAGGA
Peak 41198	CGAAATCACAGTGTCACAGG	GGAGAGACACACACAGAGGAGA
Peak 43785	GTTGCCAGTTACTGCGTGAA	TGGACAGCAGGTCCATGTTA
Peak 46115	TCACCTGGAGGTCTCACACA	GACTTCCTGGAGTGACTGTGG
Peak 46776	TTTGCAATATGCCTGTATTTCC	CTTGACCCCATGACAACACA
Peak 46777	TAAGCAGTGAAGCTGCGGTA	CGGGTAGCAGGAGTGGAGTA
Peak 46778	GCTTGGTGCATTTGCTCAAT	CCTGTCTGGCCCTGATATTT
Peak 48219	TGTTCAGCTAAGAGGAGATTCAC	CTGGTCTACCCAGCCCTGT

## Sheet: Table_S7
Table S7. Primers used for Northern blot
	Forward (with SP6 site)	Reverse
Hs_13741_SP6	ATTTAGGTGACACTATAGAAGTGTTTGTGTTCCCCCATTTT	TTGGAAAGCCAAATTGTTGA
Hs_Actin_SP6	ATTTAGGTGACACTATAGAAGctcaagttgggggacaaaaa	aaactggaacggtgaaggtg
